# Supplementary material for: Activity‐based proteomics reveals nine target proteases for the recombinant protein‐stabilizing inhibitor Sl CYS8 in Nicotiana benthamiana
Source: Plant Biotechnol J. 2019 Mar 14;17(8):1670–8. doi: 10.1111/pbi.13092 (PMC6662110; doi:10.1111/pbi.13092)
Supplement: Supplementary file 1 — Table S1 Proteases identified by ABPP‐MS. [file PBI-17-1670-s001.xlsx]

## Sheet: LFQs of all proteins
Supplementary Table S1
Complete dataset (MS Label-free quantification)
	LFQs
	EV			SlCYS8 in vitro			SlCYS8 in vivo			No probe control (NPC)			Values obtained from MS analysis (see Experimental Procedures)											Description of identified proteins
Protein.IDs	Rep1	Rep2	Rep3	Rep1	Rep2	Rep3	Rep1	Rep2	Rep3	Rep1	Rep2	Rep3	Peptides	Razor...unique.peptides	Unique.peptides	Sequence.coverage....	Unique...razor.sequence.coverage....	Unique.sequence.coverage....	Mol..weight..kDa.	Q.value	Score	Intensity	MS.MS.Count	Majority.protein.IDs	Target protease family	pfam.No	Description	MEROPS.family
A9CHG1	23.7364	24.1002	24.2549	23.7087	24.2447	23.8861	25.6997	25.4633	24.1589	26.3654	26.684	26.5115	24	24	24	27.1	27.1	27.1	126.89	0	244.29	252830000	109	A9CHG1	NA	NA	NA	NA
A9CJ82	17.234	17.4544	17.4527	18.3966	17.1949	18.6486	19.6648	20.8988	17.3929	19.904	21.8954	21.1598	1	1	1	13.6	13.6	13.6	16.739	0	161.71	4352300	8	A9CJ82	NA	NA	NA	NA
A9CJS0	17.7243	19.6532	17.9429	20.211	17.6841	17.0722	22.4178	20.3422	19.8395	17.7382	17.9244	19.0944	5	4	4	9.3	7.9	7.9	77.897	0	22.85	9784100	4	A9CJS0	NA	NA	NA	NA
Nbv5.1tr6212638;Niben101Scf01674g00002	26.3283	24.8923	25.3516	25.9683	25.469	25.1004	25.7078	25.0868	26.2218	18.1507	18.3271	19.5013	11	11	9	21.2	21.2	19.6	83.469	0	323.31	372400000	54	Nbv5.1tr6212638	SH	PF00082;PF02225;PF05922	Subtilase family; PA domain; Peptidase inhibitor I9	S08
Nbv5.1tr6236886	27.8726	26.9808	26.8157	27.0973	27.7559	27.4147	29.4366	28.023	26.9498	18.3281	18.5002	22.1837	10	8	8	31.8	25.2	25.2	46.251	0	140.53	1977800000	102	Nbv5.1tr6236886	PLCP	PF00112;PF08127	Papain family cysteine protease; Peptidase family C1 propeptide	C01
Niben101Ctg10718g00002;Niben101Scf03015g06015;Niben101Scf03015g06014	28.3274	28.3213	27.8545	28.8395	28.5007	28.3621	29.2449	28.9225	28.0658	27.8663	27.7732	27.008	9	9	6	49.7	49.7	38.4	19.958	0	155.4	3065400000	120	Niben101Ctg10718g00002;Niben101Scf03015g06015;Niben101Scf03015g06014	NA	PF00101;PF12338	Ribulose bisphosphate carboxylase, small chain; Ribulose-1,5-bisphosphate carboxylase small subunit	NA
Niben101Ctg13946g00001;Niben101Scf09631XLOC_076907;Niben101Scf14022XLOC_084635	21.3654	22.7765	21.462	23.5173	21.282	21.3998	22.1286	21.3321	22.9901	22.1031	22.8946	22.5502	3	3	3	30	30	30	21.926	0	49.663	60636000	61	Niben101Ctg13946g00001;Niben101Scf09631XLOC_076907	NA	PF00190	Cupin	NA
Niben101Scf00022g06009	18.6862	18.1694	18.4812	17.6641	18.8985	18.5528	17.2392	18.7477	17.8917	19.1784	18.924	19.6762	3	3	3	24.5	24.5	24.5	30.389	0	22.041	2601500	7	Niben101Scf00022g06009	NA	NA	NA	NA
Niben101Scf00034g00012	26.1973	26.706	27.2539	25.6038	26.8979	27.2082	27.4634	27.84	27.4187	18.9887	19.1452	25.6582	16	16	16	75.4	75.4	75.4	29.212	0	253.33	970700000	180	Niben101Scf00034g00012	SH	PF12697	Alpha/beta hydrolase family	S09;S33
Niben101Scf00043g03002;Niben101Scf00043g03012	21.624	22.4211	21.9596	21.7189	21.1886	22.1481	21.4638	21.0168	22.1347	21.4178	21.8863	20.3277	16	6	1	41.9	20.4	3.1	53.534	0	60.972	27961000	30	Niben101Scf00043g03002;Niben101Scf00043g03012	NA	PF00393;PF03446	6-phosphogluconate dehydrogenase, C-terminal domain; NAD binding domain of 6-phosphogluconate dehydrogenase	NA
Niben101Scf00057g00027	22.2132	22.2699	18.1536	21.6673	17.8944	22.3556	21.7427	21.7934	23.0009	18.4574	18.6265	22.5397	2	1	1	24.1	12.3	12.3	20.18	0	70.015	36197000	25	Niben101Scf00057g00027	NA	PF00127	Copper binding proteins, plastocyanin/azurin family	NA
Niben101Scf00069g12009	20.2151	20.8193	18.9386	21.5559	20.5303	20.4326	17.9491	20.4241	18.1062	17.9544	18.3132	19.3076	6	6	6	12.2	12.2	12.2	91.866	0	39.067	12691000	9	Niben101Scf00069g12009	NA	PF01432	Peptidase family M3	M03
Niben101Scf00094g00009	22.313	22.2934	22.4759	22.2365	21.2145	22.6318	22.2402	21.2511	23.4848	21.4935	22.0359	22.4155	6	6	6	38.1	38.1	38.1	17.654	0	119.71	38152000	16	Niben101Scf00094g00009	NA	PF00407	Pathogenesis-related protein Bet v I family	NA
Niben101Scf00107g03008;Niben101Scf03376g03004;Niben101Scf13926XLOC_084495;Niben101Scf01999g07002	23.5269	24.05	25.2326	24.1101	24.1182	24.1115	23.2016	23.0949	24.9833	24.2844	23.9297	24.5804	3	3	3	13.3	13.3	13.3	28.522	0	64.139	156710000	36	Niben101Scf00107g03008	NA	PF00188	Cysteine-rich secretory protein family	NA
Niben101Scf00124g00011;Niben101Scf16939XLOC_086993	20.2209	22.3374	20.955	22.5959	20.5856	20.41	20.9877	20.8074	21.026	21.1557	21.0452	19.4872	8	8	5	17.9	17.9	12	70.09	0	59.677	24497000	13	Niben101Scf00124g00011;Niben101Scf16939XLOC_086993	NA	PF13513;PF13646	HEAT-like repeat; HEAT repeats	NA
Niben101Scf00173g05015	21.4118	20.9648	21.139	22.8312	21.975	21.386	22.1805	21.6055	21.7891	18.9848	20.5999	19.2039	5	5	1	16.1	16.1	5.7	46.608	0	44.018	29107000	15	Niben101Scf00173g05015	NA	PF00288	GHMP kinases N terminal domain	NA
Niben101Scf00173g09004;Niben101Scf10031XLOC_077906	26.4241	26.4198	26.4124	27.4927	27.959	27.3405	26.5115	26.7226	27.4965	26.3097	26.2684	19.1818	31	5	2	47.5	12.1	4	54.872	0	147.88	1082000000	85	Niben101Scf00173g09004	NA	PF00016;PF02788	Ribulose bisphosphate carboxylase large chain, catalytic domain; Ribulose bisphosphate carboxylase large chain, N-terminal domain	NA
Niben101Scf00202g05001;Niben101Scf00202g05007	20.0017	20.4019	19.7242	21.0915	20.4441	17.5696	21.3839	20.0073	19.8081	19.5574	19.7239	20.3802	4	4	4	10	10	10	53.754	0	127.28	11470000	16	Niben101Scf00202g05001;Niben101Scf00202g05007	NA	PF00278;PF02784;PF00303	Pyridoxal-dependent decarboxylase, C-terminal sheet domain; Pyridoxal-dependent decarboxylase, pyridoxal binding domain; Thymidylate synthase	NA
Niben101Scf00211g00029;Niben101Ctg13380g00001;Niben101Scf04327g02015;Niben101Scf01852g02002	21.4413	20.8495	21.4087	21.759	21.9528	21.8198	20.5644	21.7287	18.2626	21.2263	21.7081	20.4527	6	6	4	48.3	48.3	32	18.103	0	62.802	22261000	22	Niben101Scf00211g00029;Niben101Ctg13380g00001	NA	PF00160	Cyclophilin type peptidyl-prolyl cis-trans isomerase/CLD	NA
Niben101Scf00230g00004	24.6476	24.3614	24.7468	24.0127	24.8795	25.2835	24.7171	24.8055	23.5954	17.8268	18.0328	20.3505	15	15	6	29.4	29.4	13.5	87.246	0	163.82	178810000	87	Niben101Scf00230g00004	SH	PF00326;PF00930	Prolyl oligopeptidase family; Dipeptidyl peptidase IV (DPP IV) N-terminal region	S09
Niben101Scf00268g02013;Niben101Scf00095g05001;Niben101Ctg08586XLOC_000971	22.1563	22.6239	21.875	23.2199	21.8054	21.0151	22.3678	22.3444	22.5512	21.2257	21.2367	20.0831	5	5	4	19.8	19.8	14.7	90.771	0	32.453	41359000	19	Niben101Scf00268g02013;Niben101Scf00095g05001	NA	PF13415;PF01344;PF13418;PF13854	Galactose oxidase, central domain; Kelch motif	NA
Niben101Scf00271XLOC_006791	27.9053	28.4224	28.5018	26.9272	28.6691	28.8062	28.6988	29.018	28.7097	21.4932	20.4087	23.0073	14	8	8	89.3	65.3	65.3	16.927	0	323.31	2828600000	152	Niben101Scf00271XLOC_006791	SH	PF07859	alpha/beta hydrolase fold	NA
Niben101Scf00302g01002;Niben101Scf01956g08006	24.4092	24.0299	24.1208	24.78	23.3556	23.5868	23.9728	24.3211	25.0648	24.2271	22.7681	24.3795	8	8	4	34.7	34.7	17	44.628	0	95.856	159070000	31	Niben101Scf00302g01002	NA	PF00274	Fructose-bisphosphate aldolase class-I	NA
Niben101Scf00305g04005	23.8497	23.3539	23.747	23.3184	23.7098	23.6841	23.8639	23.6276	25.044	23.3233	22.8273	22.8421	7	7	7	37.7	37.7	37.7	33.264	0	65.827	115270000	43	Niben101Scf00305g04005	NA	PF01263	Aldose 1-epimerase	NA
Niben101Scf00305g05031;Niben101Scf00606g02018;Niben101Ctg13915g00004;Niben101Scf07036XLOC_067442;Niben101Scf03864g01015;Niben101Scf15792XLOC_086229	19.6601	19.1881	19.2507	20.482	19.0805	19.5743	19.2696	19.3	19.1012	19.1133	19.3724	20.7808	2	2	2	11.7	11.7	11.7	24.067	0	12.676	5862200	9	Niben101Scf00305g05031;Niben101Scf00606g02018;Niben101Ctg13915g00004;Niben101Scf07036XLOC_067442;Niben101Scf03864g01015;Niben101Scf15792XLOC_086229	NA	PF00719	Inorganic pyrophosphatase	NA
Niben101Scf00313g07005;Niben101Scf08365XLOC_072795	21.3113	22.0895	21.0187	21.9723	20.9745	20.6253	19.4572	17.1995	17.8745	20.4604	20.8908	20.8133	8	8	8	28.3	28.3	28.3	50.776	0	55.739	19447000	12	Niben101Scf00313g07005	NA	PF02458	Transferase family	NA
Niben101Scf00321g01002	22.3888	22.0635	23.2162	21.8775	22.4394	23.2296	23.0508	22.9116	23.4711	19.1154	19.1971	19.727	10	10	9	24.6	24.6	22.8	73.802	0	75.641	46582000	41	Niben101Scf00321g01002	SH	PF00326	Prolyl oligopeptidase family	S09
Niben101Scf00332g06011	19.2712	23.5121	20.5522	20.1366	21.0018	20.5583	20.6358	17.6949	18.3478	22.0749	22.7741	20.2129	17	4	4	41.9	7.3	7.3	48.632	0	34.468	22761000	16	Niben101Scf00332g06011	NA	PF00262	Calreticulin family	NA
Niben101Scf00337g03005;Niben101Scf19454XLOC_088311;Niben101Scf03832g01006;Niben101Scf23130XLOC_089338;Niben101Scf06077XLOC_062645;Niben101Scf01377XLOC_021427;Niben101Scf00789XLOC_013714	18.7202	22.5484	18.391	21.134	21.4195	20.2537	18.7443	17.9079	18.9003	21.8998	21.8001	19.6181	4	4	2	16.4	16.4	7.5	35.063	0	118.96	25021000	12	Niben101Scf00337g03005;Niben101Scf19454XLOC_088311;Niben101Scf03832g01006	NA	PF00736	EF-1 guanine nucleotide exchange domain	NA
Niben101Scf00337g07012	20.8698	20.649	20.8775	20.4804	20.97	21.415	20.3601	20.7208	20.576	20.8764	20.2039	20.4786	7	7	2	40.6	40.6	10.5	27.016	0	63.603	13184000	17	Niben101Scf00337g07012	NA	PF01789	PsbP	NA
Niben101Scf00345g01021;Niben101Scf00824g00002;Niben101Scf03240g01006	22.8632	23.0639	23.4852	24.073	23.6553	22.7166	23.0875	23.0906	23.0674	19.0118	22.6574	24.3983	12	10	3	37.9	37.9	8.7	38.844	0	323.31	96199000	31	Niben101Scf00345g01021;Niben101Scf00824g00002	NA	PF00120;PF03951	Glutamine synthetase, catalytic domain; Glutamine synthetase, beta-Grasp domain	NA
Niben101Scf00349g02005;Niben101Scf01620g02013	24.0885	24.5229	24.7807	23.6169	24.4014	24.4328	24.3487	24.8027	17.5272	18.7362	19.1677	19.6257	4	4	4	14.8	14.8	14.8	33.975	0	28.722	136200000	19	Niben101Scf00349g02005;Niben101Scf01620g02013	SH	PF02230	Phospholipase/Carboxylesterase	S09
Niben101Scf00354g01012;Niben101Scf14876XLOC_085413;Niben101Scf04304g01001	21.6099	22.028	20.8977	22.598	22.3581	21.0169	22.98	21.6756	20.8157	20.668	21.1708	19.8796	6	6	6	24.7	24.7	24.7	49.405	0	80.21	34652000	31	Niben101Scf00354g01012	NA	PF02458	Transferase family	NA
Niben101Scf00367g10003;Niben101Scf05670g00003	19.3404	19.0436	18.9339	18.7759	19.4816	19.6867	18.1048	19.1123	17.5	19.5792	18.8986	20.2326	4	4	2	35.8	35.8	23.3	19.935	0	24.158	4556700	8	Niben101Scf00367g10003;Niben101Scf05670g00003	NA	PF02560	Cyanate lyase C-terminal domain	NA
Niben101Scf00376g02001;Niben101Scf01182g03013	20.7699	19.5409	20.1016	21.9104	20.1186	19.2469	20.3306	20.447	18.3633	17.9141	18.0961	20.5999	4	4	4	12.5	12.5	12.5	42.923	0	25.081	12294000	8	Niben101Scf00376g02001;Niben101Scf01182g03013	NA	PF03223	V-ATPase subunit C	NA
Niben101Scf00398g03004;Niben101Scf08304XLOC_072547;Niben101Scf13540XLOC_083981;Niben101Scf11646XLOC_081212;Niben101Scf01922g10020	24.6461	24.0011	24.4553	24.7493	24.3744	24.5114	23.9175	24.3648	24.0311	24.6428	24.1059	24.7718	13	13	3	57.5	57.5	13.6	36.23	0	202.84	199030000	107	Niben101Scf00398g03004	NA	PF00056;PF02866	lactate/malate dehydrogenase, NAD binding domain; lactate/malate dehydrogenase, alpha/beta C-terminal domain	NA
Niben101Scf00414g06008;Niben101Scf04739g02010;Niben101Scf01027g00003	24.7839	28.1282	23.9248	26.7519	25.7373	24.3885	25.2555	25.3331	24.2252	26.9282	27.2989	20.5631	26	26	2	37.6	37.6	4.4	80.268	0	323.31	729150000	100	Niben101Scf00414g06008;Niben101Scf04739g02010	NA	PF00183;PF02518	Hsp90 protein; Histidine kinase-, DNA gyrase B-, and HSP90-like ATPase	NA
Niben101Scf00421g01021;Niben101Scf00254g00010	20.9297	19.7873	17.9259	20.9364	20.3482	20.2768	20.238	20.4098	19.9381	19.0419	18.7078	19.2679	4	4	4	11.4	11.4	11.4	52.324	0	28.906	10678000	18	Niben101Scf00421g01021;Niben101Scf00254g00010	NA	PF07992	Pyridine nucleotide-disulphide oxidoreductase	NA
Niben101Scf00458g04002;Niben101Scf00369g11018	23.0903	23.3009	23.3553	22.4114	23.0803	23.181	23.1655	23.1773	23.8706	23.0331	23.3281	19.3039	5	5	3	26.8	26.8	16.1	18.91	0	34.953	67344000	21	Niben101Scf00458g04002;Niben101Scf00369g11018	NA	PF00838	Translationally controlled tumour protein	NA
Niben101Scf00466g00012	27.1312	26.4228	26.6823	26.8922	26.237	26.3845	25.8051	26.5069	27.1692	26.438	26.4056	26.7608	18	7	1	48.2	22.6	3.8	42.813	0	112.6	915920000	64	Niben101Scf00466g00012	NA	PF00274	Fructose-bisphosphate aldolase class-I	NA
Niben101Scf00466g03018;Niben101Scf00466XLOC_009659;Niben101Scf10919XLOC_079896	22.14	22.9399	22.0585	22.6701	21.7558	21.8399	21.631	21.7819	21.969	21.8126	21.7802	20.3716	4	4	4	18.1	18.1	18.1	34.758	0	29.928	42113000	7	Niben101Scf00466g03018;Niben101Scf00466XLOC_009659;Niben101Scf10919XLOC_079896	NA	PF00248	Aldo/keto reductase family	NA
Niben101Scf00466g04036	24.4059	27.8441	24.2748	24.0064	25.3677	24.2266	24.0297	23.8788	23.7799	26.5456	27.0666	24.114	17	17	4	45	45	11.5	47.479	0	136.11	455560000	61	Niben101Scf00466g04036	NA	PF00262	Calreticulin family	NA
Niben101Scf00508g00007	24.6234	24.9858	25.1964	24.0109	25.0183	25.2985	24.8106	24.1676	25.7341	23.8627	24.2862	24.6106	3	3	2	38.9	38.9	25.1	17.014	0	135.77	263170000	75	Niben101Scf00508g00007	NA	PF00127	Copper binding proteins, plastocyanin/azurin family	NA
Niben101Scf00519g00010;Niben101Scf00063g06042	21.2129	19.9132	20.6504	21.2808	20.0079	20.7018	17.7357	20.2966	20.2818	20.5478	18.1354	19.8038	2	2	2	11	11	11	30.416	0	20.904	11687000	16	Niben101Scf00519g00010;Niben101Scf00063g06042	NA	PF00834	Ribulose-phosphate 3 epimerase family	NA
Niben101Scf00539g07027	23.9904	24.4786	24.808	23.8408	24.7897	23.7998	23.5732	24.0519	25.1067	23.6287	22.2433	18.8981	3	3	2	38.5	38.5	24.3	17.098	0	69.283	162400000	37	Niben101Scf00539g07027	NA	PF00127	Copper binding proteins, plastocyanin/azurin family	NA
Niben101Scf00571g10001	22.3037	22.4777	22.3389	21.8981	22.6142	22.5939	22.7697	22.4157	22.4478	18.7406	18.903	19.265	7	7	7	21.4	21.4	21.4	46.174	0	93.313	35796000	24	Niben101Scf00571g10001	NA	PF12695	Alpha/beta hydrolase family	S09;S33
Niben101Scf00595g08041;Niben101Scf00595g08039	29.0056	28.8208	28.5975	28.3907	28.9497	28.9131	30.6102	29.3648	29.6913	20.4838	19.9623	21.7055	84	84	84	62.9	62.9	62.9	149.49	0	323.31	4463300000	581	Niben101Scf00595g08041	SH	PF00082;PF12580	Subtilase family; Tripeptidyl peptidase II	S08
Niben101Scf00595g08043	22.4245	21.6605	22.558	22.7936	21.6373	22.3256	20.9647	20.073	20.8392	21.5958	21.1317	20.0297	6	6	3	17	17	10.7	56.206	0	49.163	33123000	18	Niben101Scf00595g08043	NA	PF00501;PF13193	AMP-binding enzyme; AMP-binding enzyme C-terminal domain	NA
Niben101Scf00603g08015;Niben101Scf06236XLOC_063595	26.7787	26.5188	26.0117	27.4701	26.726	26.4646	27.4367	26.8141	26.5786	25.7988	24.8669	24.8597	24	24	5	44.5	44.5	8.4	79.79	0	323.31	1048600000	159	Niben101Scf00603g08015	NA	PF00456;PF02779;PF02780	Transketolase, thiamine diphosphate binding domain; Transketolase, pyrimidine binding domain; Transketolase, C-terminal domain	NA
Niben101Scf00640g04023;Niben101Scf05133g06002;Niben101Scf15594XLOC_086074	24.5508	25.5411	25.4422	24.4538	24.3272	24.2382	24.1708	24.7714	25.0694	24.5106	24.8058	25.1303	12	12	12	51.8	51.8	51.8	35.39	0	95.64	242280000	52	Niben101Scf00640g04023	SH	PF00561	alpha/beta hydrolase fold	S33
Niben101Scf00653g01010	28.1137	28.1347	28.4536	30.1096	30.2975	29.0743	30.7351	30.4215	32.0839	31.5312	30.6441	31.6533	9	2	2	25.3	12.2	12.2	34.17	0	20.745	9244800000	24	Niben101Scf00653g01010	NA	PF00364	Biotin-requiring enzyme	NA
Niben101Scf00672g03001	22.9574	24.1392	17.5847	18.1257	24.1009	24.9822	23.6552	25.8039	24.731	19.4481	19.6259	19.8399	13	2	2	52.8	8.7	8.7	53.003	0	38.077	147790000	20	Niben101Scf00672g03001	SH	PF03283	Pectinacetylesterase	NA
Niben101Scf00675g01003	22.6062	21.0177	21.7962	21.9758	21.6645	21.2116	21.0516	18.7013	22.0103	21.6355	18.5506	20.5843	6	4	2	25.8	19.6	13.4	38.129	0	65.18	25703000	19	Niben101Scf00675g01003	NA	PF00274	Fructose-bisphosphate aldolase class-I	NA
Niben101Scf00705g04001	20.0167	20.8457	17.558	20.7544	19.6853	20.0453	19.7527	20.5036	20.2746	21.1387	20.5622	19.7075	3	3	3	3.2	3.2	3.2	122.56	0	20.147	11255000	14	Niben101Scf00705g04001	NA	PF00155;PF12847	Aminotransferase class I and II; Methyltransferase domain	NA
Niben101Scf00779g06009;Niben101Scf00408g02001;Niben101Scf00779g08010	20.0858	20.31	20.52	20.0878	20.5208	21.2548	20.945	17.4592	18.9329	19.3255	21.0403	19.7051	5	5	5	21.2	21.2	21.2	42.027	0	30.756	10365000	13	Niben101Scf00779g06009;Niben101Scf00408g02001	NA	PF00724	NADH:flavin oxidoreductase / NADH oxidase family	NA
Niben101Scf00797g18009	25.3649	24.971	25.1553	25.6486	25.4601	25.1645	24.4298	25.3607	24.8977	25.3767	24.877	24.9771	19	19	2	69.8	69.8	12.5	43.918	0	199.86	352250000	146	Niben101Scf00797g18009	NA	PF00266	Aminotransferase class-V	NA
Niben101Scf00821g00003	23.2299	22.8924	22.6451	23.0093	22.769	22.8016	22.8893	23.1767	22.4435	22.8273	22.7304	20.4244	8	8	1	28.6	28.6	5.2	41.529	0	57.339	69168000	34	Niben101Scf00821g00003	NA	PF03214	Reversibly glycosylated polypeptide	NA
Niben101Scf00837g01002;Niben101Scf05385g01018;Niben101Scf04711g00017	28.5717	28.9873	29.2068	28.6275	28.647	28.9188	29.0332	28.6351	28.7232	21.4252	18.4428	21.6924	34	34	16	54	54	33.8	91.354	0	323.31	3310600000	380	Niben101Scf00837g01002	SH	PF00326;PF02897	Prolyl oligopeptidase family; Prolyl oligopeptidase, N-terminal beta-propeller domain	S09
Niben101Scf00860g03018;Niben101Scf03679g03009	22.662	23.27	22.9117	21.9264	22.9149	22.822	23.1535	22.4906	23.7196	22.4863	22.3335	19.3329	6	6	6	33.2	33.2	33.2	27.937	0	39.821	60722000	26	Niben101Scf00860g03018;Niben101Scf03679g03009	NA	PF00081;PF02777	Iron/manganese superoxide dismutases, alpha-hairpin domain; Iron/manganese superoxide dismutases, C-terminal domain	NA
Niben101Scf00870g03002;Niben101Scf03823g02029	25.1291	24.5878	24.9398	25.4082	24.8693	25.5048	25.1663	25.0898	24.3812	24.7798	23.7206	23.0295	18	18	2	35.3	35.3	3.2	58.345	0	323.31	266820000	108	Niben101Scf00870g03002	NA	PF00155	Aminotransferase class I and II	NA
Niben101Scf00897g03002	22.9778	23.4936	22.8734	23.2111	23.1551	23.9481	22.7843	23.5497	21.9347	23.3703	23.5498	24.1695	7	7	2	37.4	37.4	14.6	25.582	0	138.22	89751000	39	Niben101Scf00897g03002	NA	PF13417;PF14497	Glutathione S-transferase, N-terminal domain; Glutathione S-transferase, C-terminal domain	NA
Niben101Scf00973g01002	25.9353	25.9858	25.5672	18.3241	18.0479	18.7823	17.7185	17.6778	17.6056	18.8723	19.2946	18.4093	12	12	5	35.1	35.1	16.2	40.808	0	106.14	162740000	35	Niben101Scf00973g01002	PLCP	PF00112;PF08246	Papain family cysteine protease; Cathepsin propeptide inhibitor domain (I29)	C01
Niben101Scf00983g02001;Niben101Scf00440g00002;Niben101Scf02395g03010;Niben101Scf17164XLOC_087073	26.0172	26.5996	26.0551	25.989	25.8791	26.0699	25.6767	26.2435	26.02	26.5094	26.7259	26.6388	22	22	4	53	53	10.1	46.841	0	272.73	695720000	122	Niben101Scf00983g02001	NA	PF00180	Isocitrate/isopropylmalate dehydrogenase	NA
Niben101Scf00986g01010;Niben101Scf01818g07001	21.442	20.6703	21.6304	21.7936	17.4513	20.5806	20.8164	21.2209	20.7804	21.4574	21.1416	19.8403	4	4	4	16.7	16.7	16.7	48.637	0	44.107	18260000	12	Niben101Scf00986g01010;Niben101Scf01818g07001	NA	PF00923	Transaldolase	NA
Niben101Scf01001g00005;Niben101Scf01001g00004;Niben101Ctg13736g00004;Niben101Scf01001g00003;Niben101Scf04869g03002	27.5604	27.754	28.1506	27.2586	27.6411	28.1439	26.3837	27.5543	28.1913	27.4146	27.2662	28.3892	14	14	14	64.8	64.8	64.8	38.363	0	323.31	1713700000	171	Niben101Scf01001g00005;Niben101Scf01001g00004;Niben101Ctg13736g00004;Niben101Scf01001g00003	NA	PF00332	Glycosyl hydrolases family 17	NA
Niben101Scf01022g00014	24.2597	23.2982	23.3265	23.2926	23.6612	24.416	24.1693	23.8202	23.976	18.2692	18.4503	19.4718	9	9	9	23.3	23.3	23.3	54.897	0	183.47	103810000	65	Niben101Scf01022g00014	SH	PF00450	Serine carboxypeptidase	S10
Niben101Scf01022g03042;Niben101Scf02111g16018;Niben101Scf03905g01016;Niben101Scf01934g04019;Niben101Scf02169g00001	22.5856	22.7195	22.2649	23.0827	22.2781	22.3908	21.8652	22.3194	22.7521	22.2207	21.4748	20.5207	11	11	11	27.5	27.5	27.5	65.655	0	137.39	47182000	30	Niben101Scf01022g03042;Niben101Scf02111g16018;Niben101Scf03905g01016	NA	PF00285;PF00549	Citrate synthase; CoA-ligase	NA
Niben101Scf01025g01013	22.2245	21.8711	21.6651	22.2481	17.6672	20.9013	21.3748	21.0152	18.605	19.1418	18.7016	18.6733	11	3	2	35	13.1	10.8	42.949	0	30.185	26260000	11	Niben101Scf01025g01013	NA	PF00274	Fructose-bisphosphate aldolase class-I	NA
Niben101Scf01048g00005;Niben101Scf03624g07013;Niben101Scf01849g03029;Niben101Scf02644g00007	25.2292	25.1948	24.74	26.7553	25.6749	25.1465	25.7439	25.6901	25.0863	24.8448	24.7912	19.6453	14	14	1	33.2	33.2	5	57.151	0	323.31	425650000	100	Niben101Scf01048g00005	SH	PF00464	Serine hydroxymethyltransferase	NA
Niben101Scf01048g00008;Niben101Scf07073XLOC_067632	18.0888	20.1174	18.4062	19.9759	20.5036	20.5835	19.7858	18.1478	19.4605	18.2769	19.051	20.7422	3	3	3	6.3	6.3	6.3	93.432	0	20.676	6689600	11	Niben101Scf01048g00008	NA	PF07173	Protein of unknown function (DUF1399)	NA
Niben101Scf01091g00033;Niben101Scf02730g01006	21.5432	22.1123	21.9822	20.5289	21.1874	20.9769	20.3196	21.1382	20.7617	21.7256	21.802	19.4519	6	6	6	25.9	25.9	25.9	53.358	0	71.63	22961000	31	Niben101Scf01091g00033;Niben101Scf02730g01006	NA	PF00160	Cyclophilin type peptidyl-prolyl cis-trans isomerase/CLD	NA
Niben101Scf01100g01006;Niben101Scf04727g03006;Niben101Scf05433g00004;Niben101Scf01974g00019;Niben101Scf06423XLOC_064512	23.6968	23.5071	23.5092	24.262	24.1661	24.0535	23.4756	23.4257	22.8978	23.5658	22.8325	23.7628	13	13	13	50	50	50	41.284	0	185.68	123200000	77	Niben101Scf01100g01006;Niben101Scf04727g03006	NA	PF00108;PF02803	Thiolase, N-terminal domain; Thiolase, C-terminal domain	NA
Niben101Scf01150g04004;Niben101Scf02902g02003;Niben101Scf02361g08011	21.531	20.7807	21.265	21.9557	21.4055	21.0133	20.8586	21.39	19.5004	18.5343	19.4145	20.2551	5	5	5	20.6	20.6	20.6	37.179	0	129.84	20434000	13	Niben101Scf01150g04004;Niben101Scf02902g02003	NA	PF00316	Fructose-1-6-bisphosphatase	NA
Niben101Scf01155g01009;Niben101Scf08637XLOC_073837	21.9447	21.3064	19.0018	22.2843	20.4287	21.0513	21.138	21.2901	20.8145	18.8923	19.3781	19.5144	6	4	4	33.1	20.1	20.1	29.504	0	25.475	21652000	11	Niben101Scf01155g01009;Niben101Scf08637XLOC_073837	NA	PF00484	Carbonic anhydrase	NA
Niben101Scf01156g01016	21.0419	21.4565	21.1313	21.1772	21.5861	21.688	21.5404	21.2328	21.2079	21.0086	18.5613	19.8999	4	4	1	11.1	11.1	2.9	46.516	0	84.175	20936000	9	Niben101Scf01156g01016	NA	PF01370	NAD dependent epimerase/dehydratase family	NA
Niben101Scf01171g03015;Niben101Scf07161XLOC_067921;Niben101Scf07161XLOC_067923;Niben101Scf07161XLOC_067924;Niben101Ctg14813g00001;Niben101Scf03488g02005	22.147	22.0072	21.679	23.2344	22.2279	21.8697	22.1066	22.1899	21.7387	19.2647	20.8895	19.0471	7	7	7	17	17	17	55.166	0	59.707	39997000	23	Niben101Scf01171g03015;Niben101Scf07161XLOC_067921	SH	PF00464	Serine hydroxymethyltransferase	NA
Niben101Scf01189g04012	21.7031	20.7697	21.0883	21.8248	21.3535	20.916	21.0092	20.6414	22.4081	21.1087	20.5	20.3958	4	4	4	14.4	14.4	14.4	41.794	0	29.64	21181000	10	Niben101Scf01189g04012	NA	PF01965	DJ-1/PfpI family	C56
Niben101Scf01191g04002	28.6044	28.5623	29.5424	28.0907	29.049	29.5032	29.0389	29.1871	30.4622	21.2051	19.8484	22.6106	11	11	11	36.9	36.9	36.9	42.705	0	191.51	4610200000	174	Niben101Scf01191g04002	SH	PF00657	GDSL-like Lipase/Acylhydrolase	NA
Niben101Scf01220g03014	27.7666	26.9313	27.7745	27.2645	27.1937	27.5101	27.2566	27.8426	27.0164	19.2274	18.1317	19.4473	12	12	12	51.8	51.8	51.8	39.489	0	323.31	1264500000	118	Niben101Scf01220g03014	SH	PF00657	GDSL-like Lipase/Acylhydrolase	NA
Niben101Scf01228g02002;Niben101Scf03309g00004	21.5129	21.3665	21.7299	21.9124	21.5643	21.6888	22.081	22.4439	18.1686	18.3906	19.1886	20.7464	3	3	3	8.5	8.5	8.5	43.801	0	18.604	25076000	9	Niben101Scf01228g02002	SH	PF00657	GDSL-like Lipase/Acylhydrolase	NA
Niben101Scf01228g04007	21.4843	20.7684	21.165	20.4917	18.1314	21.4943	21.1816	21.6103	21.5141	17.9506	18.1295	19.5523	4	4	4	16.7	16.7	16.7	46.229	0	28.431	16209000	17	Niben101Scf01228g04007	SH	PF13839;PF14416	GDSL/SGNH-like Acyl-Esterase family found in Pmr5 and Cas1p; PMR5 N terminal Domain	NA
Niben101Scf01237g13015;Niben101Scf23113XLOC_089332	22.0943	22.5581	22.5452	22.2039	22.1567	22.9265	22.6954	22.441	22.6869	22.2847	22.5334	23.1126	5	5	5	30.3	30.3	30.3	25.512	0	50.269	48395000	20	Niben101Scf01237g13015;Niben101Scf23113XLOC_089332	NA	PF00081;PF02777	Iron/manganese superoxide dismutases, alpha-hairpin domain; Iron/manganese superoxide dismutases, C-terminal domain	NA
Niben101Scf01239g02002	24.3435	24.5478	24.145	24.5258	24.6813	24.6671	25.3537	25.2273	24.6594	23.4411	23.0113	22.7853	13	13	3	51.5	51.5	16.5	39.74	0	203.69	219670000	72	Niben101Scf01239g02002	NA	PF00891;PF08100	O-methyltransferase; Dimerisation domain	NA
Niben101Scf01241g02004	21.6645	22.5868	19.0891	21.8647	21.8656	21.9803	21.696	18.6965	19.3122	19.0332	18.6743	19.818	6	5	4	20.4	16.9	14.7	55.844	0	41.596	25782000	9	Niben101Scf01241g02004	NA	PF00282	Pyridoxal-dependent decarboxylase conserved domain	NA
Niben101Scf01247g05007	22.2245	21.7571	21.5547	19.0633	18.6733	17.7834	18.1896	22.1608	18.7642	17.9483	17.7301	20.2375	3	3	3	10.3	10.3	10.3	35.948	0	18.64	23784000	10	Niben101Scf01247g05007	NA	PF12695	Alpha/beta hydrolase family	S09;S33
Niben101Scf01350g03009;Niben101Scf06896XLOC_066706;Niben101Scf06896XLOC_066704	20.5264	21.2038	21.0703	21.8272	21.4333	21.1747	20.988	20.7624	21.1205	20.3569	19.0452	20.9692	5	5	5	17	17	17	61.228	0	46.942	18998000	22	Niben101Scf01350g03009;Niben101Scf06896XLOC_066706;Niben101Scf06896XLOC_066704	NA	PF00389;PF01842;PF02826	D-isomer specific 2-hydroxyacid dehydrogenase, catalytic domain; ACT domain; D-isomer specific 2-hydroxyacid dehydrogenase, NAD binding domain	NA
Niben101Scf01369g00024;Niben101Scf00712g02010;Nicotiana_denovo_assembly_Transcript_214387	24.637	24.8449	24.8426	21.6377	22.8526	22.8894	17.4994	18.0632	19.0582	19.4811	19.4739	19.4316	3	3	3	13.8	13.8	13.8	39.907	0	48.217	86323000	19	Niben101Scf01369g00024;Niben101Scf00712g02010;Nicotiana_denovo_assembly_Transcript_214387	PLCP	PF00112;PF08246	Papain family cysteine protease; Cathepsin propeptide inhibitor domain (I29)	C01
Niben101Scf01372g00003;Niben101Scf12674XLOC_082876	24.7434	25.7173	25.1242	24.5478	25.2936	26.0296	25.0844	24.4759	25.6493	25.2415	25.4798	25.8123	9	9	6	47.4	47.4	33.2	29.513	0	145.48	330360000	41	Niben101Scf01372g00003;Niben101Scf12674XLOC_082876	NA	PF00578;PF10417	AhpC/TSA family; C-terminal domain of 1-Cys peroxiredoxin	NA
Niben101Scf01400g00014	22.3129	23.8597	23.9314	23.5767	23.0438	22.9523	23.517	22.4518	24.726	23.7322	23.3798	23.8523	4	4	4	25.2	25.2	25.2	24.587	0	90.976	91888000	37	Niben101Scf01400g00014	NA	PF00314	Thaumatin family	NA
Niben101Scf01433g08029	20.956	20.5448	21.0463	20.7637	20.5134	21.2002	20.1581	20.7984	21.5801	17.5391	18.6623	20.1164	16	1	1	43.5	3.6	3.6	44.859	0.0011173	7.2449	13143000	14	Niben101Scf01433g08029	NA	PF00274	Fructose-bisphosphate aldolase class-I	NA
Niben101Scf01434g03006	21.2473	23.7082	20.7673	23.706	21.3407	20.7957	22.504	23.0635	18.035	21.8389	23.2595	20.9191	16	16	16	26.3	26.3	26.3	97.505	0	133.5	56240000	37	Niben101Scf01434g03006	NA	PF00305;PF01477	Lipoxygenase; PLAT/LH2 domain	NA
Niben101Scf01445g00016.short.SP	30.8556	31.0645	32.0768	30.4502	31.6777	32.0867	31.3135	30.7527	31.8608	25.5171	23.8457	26.9504	11	11	1	43.9	43.9	4.2	39.207	0	323.31	19436000000	231	Niben101Scf01445g00016.short.SP	PLCP	PF00112;PF08246	Papain family cysteine protease; Cathepsin propeptide inhibitor domain (I29)	C01
Niben101Scf01460g02001;Niben101Scf04024g00009	23.9454	23.5921	23.8055	24.1028	23.3331	23.8095	23.4133	24.048	23.9887	23.7346	23.4483	23.9973	12	10	10	37.5	33.2	33.2	42.909	0	84.05	116270000	45	Niben101Scf01460g02001;Niben101Scf04024g00009	NA	PF00274	Fructose-bisphosphate aldolase class-I	NA
Niben101Scf01460g04018;Niben101Scf12308XLOC_082375;Niben101Scf12308XLOC_082371;Q8UC76;Niben101Scf12308XLOC_082370	24.6323	23.791	22.9814	25.8077	23.6546	23.1726	24.6163	24.3865	22.9677	23.8619	22.7192	23.2697	15	15	1	38.1	38.1	2.5	59.694	0	295.03	206280000	60	Niben101Scf01460g04018;Niben101Scf12308XLOC_082375	NA	PF00006;PF00306;PF02874;PF11421	ATP synthase alpha/beta family, nucleotide-binding domain; ATP synthase alpha/beta chain, C terminal domain; ATP synthase alpha/beta family, beta-barrel domain; ATP synthase F1 beta subunit	NA
Niben101Scf01497g03008;Niben101Scf12935XLOC_083186	24.6767	24.6578	23.9786	25.8605	24.6201	24.2941	24.2789	25.2444	24.0734	25.0886	24.7319	24.5911	18	15	1	46.7	42.5	2	56.819	0	155.71	271680000	99	Niben101Scf01497g03008	NA	PF00199;PF06628	Catalase; Catalase-related immune-responsive	NA
Niben101Scf01513g01010;Niben101Scf01451g05008	19.7078	19.2085	18.6385	19.8478	19.853	19.713	19.9528	19.3849	20.1779	17.9112	19.3991	19.5203	4	4	4	26.4	26.4	26.4	30.788	0	26.593	6148700	12	Niben101Scf01513g01010;Niben101Scf01451g05008	NA	PF03446;PF14833	NAD binding domain of 6-phosphogluconate dehydrogenase; NAD-binding of NADP-dependent 3-hydroxyisobutyrate dehydrogenase	NA
Niben101Scf01514g04018;Niben101Scf05848XLOC_061590;Niben101Scf17839XLOC_087470	21.5382	21.9323	21.3512	21.531	21.2295	21.4656	21.2157	21.4723	21.7805	22.1245	22.045	21.506	6	6	2	22.8	22.8	8	33.187	0	38.613	29708000	27	Niben101Scf01514g04018;Niben101Scf05848XLOC_061590;Niben101Scf17839XLOC_087470	NA	PF00293	NUDIX domain	NA
Niben101Scf01526g04020;Niben101Scf20506XLOC_088584;Niben101Scf00526g00002;Niben101Scf06153XLOC_063142	23.248	23.4166	22.7167	23.4072	23.0329	23.1678	23.6948	23.4438	22.6102	22.9764	23.0972	19.8521	4	4	4	32.7	32.7	32.7	17.429	0	46.083	95176000	22	Niben101Scf01526g04020;Niben101Scf20506XLOC_088584;Niben101Scf00526g00002;Niben101Scf06153XLOC_063142	NA	PF01597	Glycine cleavage H-protein	NA
Niben101Scf01556g01007;Niben101Scf01483g03014;Niben101Scf02911g03015;Niben101Scf01958g05002	22.4924	22.2454	22.2992	22.4528	22.3494	22.7637	21.79	22.3996	22.4734	22.3879	22.1227	18.3757	10	10	2	29.3	29.3	6.6	58.096	0	80.324	45323000	40	Niben101Scf01556g01007	NA	PF01704;PF16134	UTP--glucose-1-phosphate uridylyltransferase; THO complex subunit 2 N-terminus	NA
Niben101Scf01585g03006	23.4791	22.609	22.9463	22.7169	22.9627	23.3725	23.5168	23.2099	22.0094	18.8863	18.2582	21.0304	9	8	8	33.9	31.5	31.5	40.797	0	60.874	60489000	31	Niben101Scf01585g03006	SH	PF03283	Pectinacetylesterase	NA
Niben101Scf01653g02013;Niben101Scf02583g02013;Niben101Scf28395XLOC_090353;Niben101Scf02085g12001	23.6061	23.3215	22.7024	24.2812	23.8813	23.9477	23.791	24.0258	22.2689	23.9296	23.7598	20.6958	26	7	6	53.5	16.6	16.6	54.046	0	153.32	117200000	34	Niben101Scf01653g02013;Niben101Scf02583g02013;Niben101Scf28395XLOC_090353	NA	PF00004	ATPase family associated with various cellular activities (AAA)	NA
Niben101Scf01670g02001;Niben101Scf01670XLOC_024723	23.9562	23.2575	23.2506	23.334	23.9143	24.0555	23.7559	23.6649	23.4456	18.6865	18.7442	20.1609	6	6	6	23.4	23.4	23.4	42.86	0	82.273	89382000	47	Niben101Scf01670g02001	SH	PF00657	GDSL-like Lipase/Acylhydrolase	NA
Niben101Scf01671g02002;Niben101Scf01334g06004	23.1258	22.5121	22.4435	23.5533	22.5596	22.8206	22.8437	22.3091	22.4314	22.1048	18.6822	19.8479	4	4	4	12.5	12.5	12.5	53.533	0	41.701	60012000	14	Niben101Scf01671g02002;Niben101Scf01334g06004	NA	PF02852;PF07992	Pyridine nucleotide-disulphide oxidoreductase, dimerisation domain; Pyridine nucleotide-disulphide oxidoreductase	NA
Niben101Scf01681g03007	21.5258	21.1425	21.3008	21.1129	21.6809	21.1835	22.8057	22.3319	19.0901	18.4941	18.5289	19.2416	4	3	3	14.9	12.5	12.5	41.367	0	23.679	23677000	8	Niben101Scf01681g03007	SH	PF00657	GDSL-like Lipase/Acylhydrolase	NA
Niben101Scf01696g06050;Niben101Scf30320XLOC_090621;Niben101Scf05381g01001;Niben101Scf02339g01003	22.1509	22.2993	20.7309	22.9548	21.7613	22.28	21.9591	22.0372	18.0443	21.4463	18.6877	19.4881	8	8	8	24	24	24	42.532	0	54.498	36459000	21	Niben101Scf01696g06050;Niben101Scf30320XLOC_090621;Niben101Scf05381g01001;Niben101Scf02339g01003	NA	PF01370	NAD dependent epimerase/dehydratase family	NA
Niben101Scf01697g23018	19.7156	19.5367	18.6438	19.9637	19.4063	19.6753	19.256	19.627	18.3556	19.2489	19.4687	20.6254	7	4	3	16.5	11.3	6.3	63.287	0	38.267	5964400	7	Niben101Scf01697g23018	NA	PF00408;PF02878;PF02879;PF02880	Phosphoglucomutase/phosphomannomutase, C-terminal domain; Phosphoglucomutase/phosphomannomutase, alpha/beta/alpha domain I; Phosphoglucomutase/phosphomannomutase, alpha/beta/alpha domain II; Phosphoglucomutase/phosphomannomutase, alpha/beta/alpha domain III	NA
Niben101Scf01701g00013;Niben101Scf06228XLOC_063573	25.9562	25.1441	25.2461	20.7922	22.8567	22.6011	20.1406	19.4097	20.4863	18.3598	18.1756	19.4354	7	7	7	37	37	37	40.284	0	70.144	134310000	35	Niben101Scf01701g00013	PLCP	PF00112;PF08246	Papain family cysteine protease; Cathepsin propeptide inhibitor domain (I29)	C01;I29
Niben101Scf01701g07007	27.2192	27.6427	27.4111	24.2254	24.9026	24.7983	21.7322	21.6455	21.356	18.0801	19.2409	20.3994	15	15	7	32.3	32.3	16.4	48.197	0	323.31	541130000	66	Niben101Scf01701g07007	PLCP	PF00112;PF00396;PF08246	Papain family cysteine protease; Granulin; Cathepsin propeptide inhibitor domain (I29)	C01
Niben101Scf01701g07009	24.7416	24.4771	25.0515	24.2218	24.9434	25.1827	25.3931	24.1583	25.9594	24.3673	24.0053	24.4195	8	8	3	76.2	76.2	27.9	13.546	0	119.94	239890000	62	Niben101Scf01701g07009	NA	PF00085	Thioredoxin	NA
Niben101Scf01710g01013;Niben101Scf03628g14020;Niben101Ctg14382g00002;Niben101Scf02847g00002;Niben101Scf00477g00017;Niben101Scf02537g14001	22.7514	23.8178	21.8502	22.9792	20.9342	21.2231	21.4869	22.4084	21.8092	21.6216	22.0338	21.1201	7	6	2	25.7	25.7	7.3	29.537	0	44.582	62775000	16	Niben101Scf01710g01013;Niben101Scf03628g14020	NA	PF00244	14-3-3 protein	NA
Niben101Scf01765g02012	19.3895	19.7002	20.1528	19.2951	19.9349	19.4829	19.1906	17.3329	20.4861	19.5708	19.9627	19.2911	11	2	2	34	4.8	4.8	39.076	0	28.744	5972900	16	Niben101Scf01765g02012	NA	PF00120;PF03951	Glutamine synthetase, catalytic domain; Glutamine synthetase, beta-Grasp domain	NA
Niben101Scf01777g03022;Niben101Scf01998g03010;Niben101Scf01848g04005	25.8789	25.6206	25.2458	26.2099	25.5116	25.2591	25.1296	25.5751	25.1312	26.0829	25.4466	24.9336	24	24	24	40.9	40.9	40.9	99.104	0	323.31	453420000	156	Niben101Scf01777g03022;Niben101Scf01998g03010;Niben101Scf01848g04005	NA	PF00009;PF00679;PF03144;PF03764;PF14492	Elongation factor Tu GTP binding domain; Elongation factor G C-terminus; Elongation factor Tu domain 2; Elongation factor G, domain IV; Elongation Factor G, domain II	NA
Niben101Scf01784g06003	21.8098	21.7975	22.1307	21.4087	22.1181	22.4735	22.7157	21.694	22.7739	18.578	18.1605	20.5478	10	9	9	23.4	21.8	21.8	81.355	0	61.323	30606000	27	Niben101Scf01784g06003	SH	PF00326	Prolyl oligopeptidase family	S09
Niben101Scf01785g10010;Niben101Scf01020g00024	21.5642	24.7855	20.972	27.2181	22.1087	20.5534	23.3522	20.8679	18.7884	20.7038	21.7722	20.7795	9	9	0	28.1	28.1	0	105.18	0	91.723	259800000	27	Niben101Scf01785g10010	NA	PF00504	Chlorophyll A-B binding protein	NA
Niben101Scf01802g02003;Niben101Scf04003g04003;Niben101Scf00378g02005;Niben101Scf13421XLOC_083832	20.6575	20.5702	20.595	21.3967	20.5308	20.1398	20.6326	20.9888	20.9274	20.8633	20.6014	21.4888	5	5	5	12.5	12.5	12.5	62.776	0	32.081	14908000	9	Niben101Scf01802g02003;Niben101Scf04003g04003	NA	NA	NA	NA
Niben101Scf01812g02025;Niben101Scf09725XLOC_077170	19.7679	20.6992	20.4632	19.876	20.6442	20.4742	19.2201	19.766	19.4581	20.3522	20.4281	20.3391	19	5	1	32.2	9	2	84.614	0	36.082	9541100	27	Niben101Scf01812g02025;Niben101Scf09725XLOC_077170	NA	PF01717;PF08267	Cobalamin-independent synthase, Catalytic domain; Cobalamin-independent synthase, N-terminal domain	NA
Niben101Scf01817g02001;Niben101Scf00721g00011;Niben101Ctg14075g00001;Niben101Scf00244g01010;Niben101Scf06668XLOC_065590;Niben101Scf04673g01003;Niben101Scf12932XLOC_083176	20.9376	21.018	19.614	22.6196	20.4063	20.391	20.9862	21.3239	19.467	20.5889	20.9637	19.9827	3	3	3	13.5	13.5	13.5	26.171	0	23.547	20147000	17	Niben101Scf01817g02001;Niben101Scf00721g00011	NA	PF01991	ATP synthase (E/31 kDa) subunit	NA
Niben101Scf01826g05013	25.43	25.2072	25.9101	24.7037	25.4042	25.9148	25.4243	26.7812	26.6544	18.3574	17.2462	20.8611	5	5	5	18.9	18.9	18.9	42.28	0	40.913	401600000	35	Niben101Scf01826g05013	SH	PF00657	GDSL-like Lipase/Acylhydrolase	NA
Niben101Scf01847g03004	20.7242	20.3915	19.4845	21.3391	21.0602	21.0793	18.7396	17.3059	19.2387	18.5202	18.6627	20.8732	4	2	2	32.6	16.3	16.3	18.044	0	17.43	9877700	8	Niben101Scf01847g03004	NA	PF00160	Cyclophilin type peptidyl-prolyl cis-trans isomerase/CLD	NA
Niben101Scf01927g05004;Niben101Scf00551g01026;Niben101Scf01927g05003;Niben101Scf02217g04005;Niben101Scf00745g00015	21.6291	21.0437	21.3471	22.3993	21.5824	22.6657	21.7926	20.705	21.6151	21.1674	21.3267	19.1332	3	3	3	32.8	32.8	32.8	14.215	0	22.837	30080000	21	Niben101Scf01927g05004;Niben101Scf00551g01026	NA	PF00235	Profilin	NA
Niben101Scf01934g02004	25.439	24.9924	25.398	24.9239	25.0361	24.6822	25.7364	25.753	25.5183	25.5307	24.9298	25.2788	7	7	7	28.1	28.1	28.1	40.518	0	60.967	336790000	59	Niben101Scf01934g02004	NA	PF00332	Glycosyl hydrolases family 17	NA
Niben101Scf01970g01025;Niben101Scf03053g00001	19.9121	20.3896	18.2149	20.5819	20.3443	20.0661	19.9898	20.8588	18.1818	20.4324	19.3362	20.0558	2	2	2	8.1	8.1	8.1	43.013	0	15.645	9969000	14	Niben101Scf01970g01025;Niben101Scf03053g00001	NA	PF01634;PF08029	ATP phosphoribosyltransferase; HisG, C-terminal domain	NA
Niben101Scf01991g02011;Niben101Scf02381g04004;Niben101Ctg13514g00004	23.7866	22.9422	23.1371	23.6499	23.5242	22.7911	23.4685	24.1039	17.6497	19.0868	18.4697	21.1413	5	5	5	16.7	16.7	16.7	38.627	0	48.668	77199000	23	Niben101Scf01991g02011	SH	PF00561;PF12697	alpha/beta hydrolase fold; Alpha/beta hydrolase family	S33;S09
Niben101Scf01991g05015;Niben101Scf01991g05012;Niben101Scf01991g04010;Niben101Scf01991g04009	25.1597	25.4614	25.1693	25.5098	25.5773	25.2359	25.8032	25.669	25.175	25.3022	25.5258	24.5832	8	7	4	47.5	43.1	23.2	20.3	0	323.31	447140000	129	Niben101Scf01991g05015;Niben101Scf01991g05012;Niben101Scf01991g04010;Niben101Scf01991g04009	NA	PF00101;PF12338	Ribulose bisphosphate carboxylase, small chain; Ribulose-1,5-bisphosphate carboxylase small subunit	NA
Niben101Scf01993g08029;Niben101Scf22688XLOC_089204;Niben101Scf01993g08022	22.5309	24.2198	23.3949	23.3322	24.5222	24.5037	24.3685	23.4077	25.4367	23.3268	22.6452	23.818	1	1	1	24.8	24.8	24.8	14.715	0	23.877	153540000	46	Niben101Scf01993g08029;Niben101Scf22688XLOC_089204;Niben101Scf01993g08022	NA	PF03094;PF00111	Mlo family; 2Fe-2S iron-sulfur cluster binding domain	NA
Niben101Scf02014g00020;Niben101Scf01413g01011	22.0633	20.9022	21.9338	22.0365	17.2999	21.3393	21.482	21.4334	22.0676	21.4556	19.5554	19.6723	4	4	4	18.2	18.2	18.2	34.57	0	27.958	24059000	13	Niben101Scf02014g00020;Niben101Scf01413g01011	NA	PF00107;PF08240	Zinc-binding dehydrogenase; Alcohol dehydrogenase GroES-like domain	NA
Niben101Scf02021g01005	21.7875	21.8667	21.433	23.0001	22.0092	21.9723	21.9446	22.0394	21.312	21.3304	20.7879	21.0389	9	9	2	27.2	27.2	5.9	44.173	0	57.62	35691000	20	Niben101Scf02021g01005	NA	PF01370	NAD dependent epimerase/dehydratase family	NA
Niben101Scf02031g00026;Niben101Scf01998g00001;Niben101Scf01717g05001;Niben101Scf01848g05002;Niben101Scf01998g00002;Niben101Scf26781XLOC_090059;Niben101Scf00611g11025;Niben101Scf00394g00001;Niben101Scf00747g01020;Niben101Scf00870g16006;Niben101Scf04018g13006;Niben101Scf02790g01009;Niben101Scf04634g01003;Niben101Scf03861g02018;Niben101Scf01587g02020;Niben101Scf03705g00009;Niben101Scf09321XLOC_07597…	23.658	23.6517	23.0519	24.9878	23.5182	22.9063	24.1395	24.8287	23.4352	23.9637	22.2689	20.5974	11	11	11	32.7	32.7	32.7	46.738	0	121.4	144250000	41	Niben101Scf02031g00026;Niben101Scf01998g00001;Niben101Scf01717g05001;Niben101Scf01848g05002;Niben101Scf01998g00002;Niben101Scf26781XLOC_090059;Niben101Scf00611g11025;Niben101Scf00394g00001;Niben101Scf00747g01020;Niben101Scf00870g16006	SH	PF00270;PF00271;PF04043	DEAD/DEAH box helicase; Helicase conserved C-terminal domain; Plant invertase/pectin methylesterase inhibitor	NA
Niben101Scf02041g00002	26.1461	26.8449	27.3039	25.6933	26.9876	27.6567	26.4256	26.0646	27.7452	26.0372	26.3485	27.1713	8	8	8	55.7	55.7	55.7	27.692	0	266.49	890870000	169	Niben101Scf02041g00002	NA	PF00182	Chitinase class I	NA
Niben101Scf02041g04015;Niben101Scf03631g00005	21.7431	21.3447	20.743	22.3012	21.3298	20.9712	21.834	20.8278	20.7357	21.2977	21.2532	20.4249	18	2	0	46.7	4.7	0	56.847	0	12.814	22166000	10	Niben101Scf02041g04015	NA	PF00199;PF06628	Catalase; Catalase-related immune-responsive	NA
Niben101Scf02072g02017;Niben101Scf00150g03004;Niben101Scf02072g02018	20.9043	20.6819	20.8221	20.4796	19.9488	20.7238	19.9026	18.1632	20.255	17.98	18.2782	20.1606	4	4	4	14.5	14.5	14.5	54.353	0	33.319	10191000	16	Niben101Scf02072g02017;Niben101Scf00150g03004;Niben101Scf02072g02018	NA	PF02458	Transferase family	NA
Niben101Scf02090g04020	21.2783	21.7912	21.1217	20.8837	21.672	22.5206	21.2976	20.8962	22.5199	21.0878	19.0733	21.142	6	6	6	34.3	34.3	34.3	39.965	0	67.957	22566000	34	Niben101Scf02090g04020	NA	PF01408	Oxidoreductase family, NAD-binding Rossmann fold	NA
Niben101Scf02119g00018;Niben101Scf07405XLOC_068994	17.7073	18.9106	19.3388	17.906	18.1466	17.9394	21.1879	21.7489	22.2766	18.061	18.3401	19.9465	7	7	7	25.7	25.7	25.7	47.559	0	47.011	7264600	12	Niben101Scf02119g00018	SH	PF03283	Pectinacetylesterase	NA
Niben101Scf02145g10005;Niben101Scf02145g10010	22.8867	22.6103	22.3377	23.1513	22.479	21.5067	21.9387	23.1945	21.9671	17.0435	18.7217	19.67	14	1	1	57.1	4.2	4.2	62.554	0.0010905	6.9473	46759000	7	Niben101Scf02145g10005	NA	PF01571;PF08669	Aminomethyltransferase folate-binding domain; Glycine cleavage T-protein C-terminal barrel domain	NA
Niben101Scf02171g00007	21.2466	21.1162	21.6506	21.3458	21.5304	22.2082	22.9141	22.2286	23.1807	21.2594	21.6951	21.889	3	3	3	18.5	18.5	18.5	29.933	0	117.55	36443000	22	Niben101Scf02171g00007	NA	PF00182;PF00187	Chitinase class I; Chitin recognition protein	NA
Niben101Scf02174g03007;Niben101Scf03867g02037	21.155	20.3356	20.7992	21.5235	20.6322	20.8876	20.6308	20.4563	21.7201	21.1712	20.6679	20.8875	3	3	3	13.4	13.4	13.4	38.441	0	22.902	17437000	19	Niben101Scf02174g03007;Niben101Scf03867g02037	NA	PF00459	Inositol monophosphatase family	NA
Niben101Scf02175g03015	26.0711	26.2491	26.0986	25.4587	26.3595	27.0459	26.7061	26.3303	26.0925	18.4945	17.8776	19.0618	33	16	15	52.8	33.9	31.5	89.753	0	323.31	551000000	141	Niben101Scf02175g03015	SH	PF00326;PF02897	Prolyl oligopeptidase family; Prolyl oligopeptidase, N-terminal beta-propeller domain	S09
Niben101Scf02232g03006	19.5702	20.4036	20.4716	19.7232	20.5998	20.3604	19.9987	18.7651	18.9589	20.3289	19.2126	19.9312	2	2	2	20.5	20.5	20.5	16.748	0	13.024	8076000	6	Niben101Scf02232g03006	NA	PF04398	Protein of unknown function, DUF538	NA
Niben101Scf02237g01007;Niben101Scf06720XLOC_065813	23.7207	24.9791	24.4209	23.483	24.6836	25.0009	24.7713	24.3431	24.6065	23.7814	24.2732	20.701	17	17	15	47	47	40.7	55.404	0	323.31	192620000	88	Niben101Scf02237g01007;Niben101Scf06720XLOC_065813	NA	PF00171	Aldehyde dehydrogenase family	NA
Niben101Scf02240g02008;Niben101Scf32453XLOC_090942	21.0486	20.4943	21.667	20.8311	21.2574	20.8211	21.1336	20.9789	21.8782	18.1209	18.2737	20.1003	3	3	3	27	27	27	10.081	0	32.165	14582000	8	Niben101Scf02240g02008;Niben101Scf32453XLOC_090942	NA	PF00887	Acyl CoA binding protein	NA
Niben101Scf02296g00016;Niben101Scf03600g04008	19.8149	20.0743	19.6768	20.2743	19.5794	20.3697	19.4837	19.3985	20.3163	19.8564	19.7177	20.8655	5	5	5	12.9	12.9	12.9	58.558	0	40.979	8130300	22	Niben101Scf02296g00016;Niben101Scf03600g04008	NA	PF00479;PF02781	Glucose-6-phosphate dehydrogenase, NAD binding domain; Glucose-6-phosphate dehydrogenase, C-terminal domain	NA
Niben101Scf02307g00010	21.7368	21.7203	21.6521	22.8927	22.867	22.9518	22.0329	21.2865	21.8761	21.0165	21.3757	21.4147	9	5	2	52.7	29.9	14.4	21.516	0	48.038	43874000	30	Niben101Scf02307g00010	NA	PF02672;PF02800	CP12 domain; Glyceraldehyde 3-phosphate dehydrogenase, C-terminal domain	NA
Niben101Scf02325g03024	19.7637	21.9108	20.0041	19.6848	19.9419	19.9287	17.3458	18.8534	19.7467	19.1844	20.014	19.4282	4	4	4	23.7	23.7	23.7	25.991	0	23.965	9323200	9	Niben101Scf02325g03024	NA	PF00043;PF13417	Glutathione S-transferase, C-terminal domain; Glutathione S-transferase, N-terminal domain	NA
Niben101Scf02330g00012;Niben101Scf00952g03003	25.1055	25.0131	25.08	25.7699	25.597	25.2439	24.6003	25.7949	25.0852	24.9871	24.1434	25.5642	15	15	13	48.4	48.4	41.2	47.526	0	279.36	369400000	140	Niben101Scf02330g00012;Niben101Scf00952g03003	NA	PF00120;PF03951	Glutamine synthetase, catalytic domain; Glutamine synthetase, beta-Grasp domain	NA
Niben101Scf02358g02002;Niben101Scf05325g00014.1	26.3424	25.1401	24.9501	25.9311	25.8134	25.685	26.613	26.8019	25.3376	17.3113	19.5596	20.4477	13	13	12	47.1	47.1	43.2	52.062	0	291.8	488800000	65	Niben101Scf02358g02002	SH	PF00450	Serine carboxypeptidase	S10
Niben101Scf02359g00009	29.5818	29.0985	29.7331	29.024	29.595	30.3404	29.5217	30.0786	29.1865	20.6065	19.3683	20.9241	20	20	20	49.4	49.4	49.4	52.896	0	323.31	5703100000	336	Niben101Scf02359g00009	SH	PF00450	Serine carboxypeptidase	S10
Niben101Scf02360g00008	20.3756	20.3963	18.8002	19.7778	20.9739	22.1137	21.4399	20.6244	17.647	18.2968	18.3776	19.9893	13	4	4	27.6	11.6	11.6	87.297	0	41.742	11581000	15	Niben101Scf02360g00008	SH	PF00326;PF00930	Prolyl oligopeptidase family; Dipeptidyl peptidase IV (DPP IV) N-terminal region	S09
Niben101Scf02367g05038	21.6885	21.1444	21.8694	21.2072	21.5306	21.0574	20.5929	21.7149	21.098	21.68	21.2484	21.3449	7	5	5	32.8	24.1	24.1	38.129	0	175.92	21815000	30	Niben101Scf02367g05038	NA	PF00141	Peroxidase	NA
Niben101Scf02384g00024	19.6322	22.7621	18.0837	20.463	19.8893	18.8522	18.205	18.729	18.3218	20.1551	19.5254	19.0659	9	9	1	14.6	14.6	1.7	98.345	0	58.235	13512000	15	Niben101Scf02384g00024	NA	PF01851	Proteasome/cyclosome repeat	NA
Niben101Scf02395g03005;Niben101Scf16376XLOC_086665;Niben101Scf01958g05004;Niben101Scf02698g00008;Niben101Scf01958g05022	21.8503	23.3347	21.7469	21.6567	22.1369	22.3542	22.0762	22.7578	23.3299	21.9618	22.2732	22.6914	7	7	5	19.8	19.8	13.9	55.858	0	245.46	51240000	30	Niben101Scf02395g03005	NA	PF00282	Pyridoxal-dependent decarboxylase conserved domain	NA
Niben101Scf02408g02009;Niben101Scf07103XLOC_067689;Niben101Scf00321g02012;Niben101Scf02393g01014	21.9751	22.9277	21.2694	22.5454	21.799	21.7574	21.5417	21.4912	21.9659	22.1728	22.7152	20.783	11	11	11	29.2	29.2	29.2	68.219	0	84.144	43354000	31	Niben101Scf02408g02009;Niben101Scf07103XLOC_067689	NA	PF01077;PF03460	Nitrite and sulphite reductase 4Fe-4S domain; Nitrite/Sulfite reductase ferredoxin-like half domain	NA
Niben101Scf02408g03019;Niben101Scf04956g00001	25.2919	25.6318	25.2686	25.4432	25.4215	25.6454	25.4828	24.9455	25.2659	24.195	24.286	24.4618	35	35	35	39.5	39.5	39.5	127.3	0	323.31	351940000	169	Niben101Scf02408g03019;Niben101Scf04956g00001	NA	PF00675;PF05193;PF08367	Insulinase (Peptidase family M16); Peptidase M16 inactive domain; Peptidase M16C associated	M16
Niben101Scf02408g04003	27.7903	28.6201	28.7849	27.1338	28.8126	29.0177	28.2772	28.6068	28.2877	19.409	19.0559	19.4679	19	19	19	64.7	64.7	64.7	34.861	0	323.31	2476700000	208	Niben101Scf02408g04003	SH	PF07859	alpha/beta hydrolase fold	S09
Niben101Scf02408g04018	27.9222	27.9805	28.8166	27.5464	28.3803	28.9756	28.243	28.033	27.3216	18.1007	20.0609	22.0532	11	11	10	51.6	51.6	48.7	35.304	0	166.04	2166600000	163	Niben101Scf02408g04018	SH	PF07859	alpha/beta hydrolase fold	S09
Niben101Scf02408g04020;Niben101Scf02408g04021	25.1458	24.0203	25.1168	24.3077	24.7319	24.7162	25.793	25.5839	26.4469	18.9151	20.0168	19.4043	11	11	11	37.1	37.1	37.1	41.233	0	70.237	255120000	35	Niben101Scf02408g04020	SH	PF07859	alpha/beta hydrolase fold	S09
Niben101Scf02408g04024	27.6244	28.4034	28.6133	27.1149	28.7357	29.013	28.801	28.3162	28.5403	18.164	18.6702	20.2459	21	21	21	77.6	77.6	77.6	33.836	0	323.31	2447300000	195	Niben101Scf02408g04024	SH	PF07859	alpha/beta hydrolase fold	S09
Niben101Scf02410g00002	21.2598	21.197	20.7927	21.0353	18.741	21.5193	21.1766	21.0683	22.7002	21.1187	21.5504	22.1721	3	3	3	20	20	20	29.155	0	42.44	19425000	19	Niben101Scf02410g00002	NA	PF00182	Chitinase class I	NA
Niben101Scf02420g08013;Niben101Scf02420g08010	26.378	26.9036	27.3115	26.3303	27.5241	27.2942	28.0325	26.8286	26.5728	22.9078	22.1064	20.1215	16	16	16	57.8	57.8	57.8	36.651	0	151.04	1003500000	122	Niben101Scf02420g08013;Niben101Scf02420g08010	SH	PF07859	alpha/beta hydrolase fold	S09
Niben101Scf02433g06003	18.1725	21.0846	19.1204	20.264	19.6643	19.9163	19.6047	19.5483	17.1522	20.4931	19.7801	20.1121	11	3	3	44.6	16.8	16.8	35.92	0	20.395	7500600	7	Niben101Scf02433g06003	NA	PF03171;PF14226	2OG-Fe(II) oxygenase superfamily; non-haem dioxygenase in morphine synthesis N-terminal	NA
Niben101Scf02438g02001;Niben101Scf03085XLOC_040833	21.2461	20.6675	18.0928	22.5807	20.5476	20.2811	18.8084	20.6362	20.5234	21.1482	20.4845	21.3108	4	4	1	6.7	6.7	2.2	76.029	0	24.32	18163000	4	Niben101Scf02438g02001	NA	PF00441;PF01756;PF02770	Acyl-CoA dehydrogenase, C-terminal domain; Acyl-CoA oxidase; Acyl-CoA dehydrogenase, middle domain	NA
Niben101Scf02455g00014;Niben101Scf02474g02007	19.5233	19.1796	18.3986	19.6107	19.992	19.4262	19.3845	20.0893	17.602	18.5549	19.2482	21.4357	3	3	3	8	8	8	56.564	0	20.016	5464100	6	Niben101Scf02455g00014	NA	PF00370;PF02782	FGGY family of carbohydrate kinases, N-terminal domain; FGGY family of carbohydrate kinases, C-terminal domain	NA
Niben101Scf02455g03022;Niben101Scf14440XLOC_085052;Niben101Scf01142g03007	20.0894	19.9836	20.2463	20.636	20.5448	21.0496	20.4415	20.2919	20.5944	20.2439	20.0915	19.2765	5	5	5	16.7	16.7	16.7	58.761	0	37.651	10720000	20	Niben101Scf02455g03022;Niben101Scf14440XLOC_085052;Niben101Scf01142g03007	NA	PF00587;PF03129;PF09180	tRNA synthetase class II core domain (G, H, P, S and T); Anticodon binding domain; Prolyl-tRNA synthetase, C-terminal	NA
Niben101Scf02479g02010;Niben101Scf03647g03024;Niben101Scf03329g01002;Niben101Scf05811XLOC_061289;Niben101Scf01951g00023;Niben101Scf05048g00008;Niben101Scf08415XLOC_072928;Niben101Scf00626g02015;Niben101Scf06898XLOC_066714;Niben101Scf06685XLOC_065701;Niben101Scf06831XLOC_066425;Niben101Scf00595g08047;Niben101Scf01702g03001;Niben101Scf08653XLOC_073922;Niben101Scf06898XLOC_066710	20.9471	21.317	18.824	21.8473	21.6234	21.2482	22.064	20.9698	18.3316	19.0578	20.8272	20.0237	8	8	1	28.4	28.4	2.6	51.324	0	64.21	20287000	25	Niben101Scf02479g02010;Niben101Scf03647g03024;Niben101Scf03329g01002;Niben101Scf05811XLOC_061289;Niben101Scf01951g00023;Niben101Scf05048g00008;Niben101Scf08415XLOC_072928;Niben101Scf00626g02015;Niben101Scf06898XLOC_066714;Niben101Scf06685XLOC_065701	NA	PF00091;PF03953	Tubulin/FtsZ family, GTPase domain; Tubulin C-terminal domain	NA
Niben101Scf02480g02012	20.8592	21.2971	21.9599	20.9795	22.4451	22.52	21.9094	21.3537	21.8938	21.7084	18.936	20.2558	36	5	5	56	10.5	10.5	112.36	0	39.528	26275000	21	Niben101Scf02480g02012	NA	PF02347	Glycine cleavage system P-protein	NA
Niben101Scf02537g00004;Niben101Scf02367g04001	21.7007	23.8569	21.4774	21.4649	21.3897	21.3315	21.4018	22.0681	20.9966	21.6699	18.6406	21.1917	7	3	3	35.4	17.7	17.7	29.364	0	29.062	37249000	13	Niben101Scf02537g00004;Niben101Scf02367g04001	NA	PF00244	14-3-3 protein	NA
Niben101Scf02537g02023	20.9451	20.9369	20.9584	20.7357	20.8749	21.2707	20.4837	20.55	20.8738	21.193	20.3308	20.9281	8	8	6	30.6	30.6	22.8	42.462	0	79.505	15665000	34	Niben101Scf02537g02023	NA	PF00141	Peroxidase	NA
Niben101Scf02553g02006;Niben101Scf02553g02002;Niben101Scf01478g05007	21.771	21.5056	20.8417	22.2655	21.4842	21.3068	22.9048	22.4859	21.249	18.096	20.8292	19.8253	11	11	4	61.1	61.1	25.1	36.987	0	88.17	32216000	32	Niben101Scf02553g02006;Niben101Scf02553g02002	NA	PF00202	Aminotransferase class-III	NA
Niben101Scf02562g00020	22.6146	21.9344	19.2664	22.8187	18.8282	21.7876	21.9259	21.7806	22.0142	22.4831	21.9684	19.8947	11	3	3	25	4.6	4.6	61.368	0	17.345	36275000	7	Niben101Scf02562g00020	NA	PF00883;PF02789	Cytosol aminopeptidase family, catalytic domain; Cytosol aminopeptidase family, N-terminal domain	M17
Niben101Scf02564g14006;Niben101Scf03251g00008;Niben101Scf01326g05008;Niben101Scf01797g01001;Niben101Scf05824XLOC_061414;Niben101Scf06172XLOC_063303;Niben101Scf04969g01002;Niben101Scf21409XLOC_088876;Niben101Scf03243g00006;Niben101Scf00681g01005;Niben101Scf03275g00016;Niben101Scf00150g00007;Niben101Scf23114XLOC_089337;Niben101Ctg03910g00004;Niben101Scf06172XLOC_063314;Niben101Scf03251g00002;Niben1…	21.8593	21.4868	21.1989	22.7672	21.6302	21.2605	22.4549	21.9528	20.7875	21.3994	21.4957	21.2083	6	6	6	20	20	20	45.832	0	38.176	34140000	18	Niben101Scf02564g14006;Niben101Scf03251g00008;Niben101Scf01326g05008;Niben101Scf01797g01001;Niben101Scf05824XLOC_061414;Niben101Scf06172XLOC_063303;Niben101Scf04969g01002;Niben101Scf21409XLOC_088876;Niben101Scf03243g00006;Niben101Scf00681g01005;Niben101Scf03275g00016;Niben101Scf00150g00007	NA	PF03953;PF00091	Tubulin C-terminal domain; Tubulin/FtsZ family, GTPase domain	NA
Niben101Scf02576g00011;Niben101Scf11689XLOC_081312;Niben101Scf11782XLOC_081592;Niben101Scf10222XLOC_078398	21.8311	20.6673	20.6014	23.8387	20.4554	17.3329	20.9878	20.441	18.7811	19.4133	19.7305	20.1375	4	4	4	21.3	21.3	21.3	30.759	0	25.738	30147000	11	Niben101Scf02576g00011;Niben101Scf11689XLOC_081312;Niben101Scf11782XLOC_081592;Niben101Scf10222XLOC_078398	NA	PF00230	Major intrinsic protein	NA
Niben101Scf02665g09004;Niben101Scf02665g09009	23.0068	21.8895	21.5391	23.5582	21.9081	21.5291	21.6887	22.4916	21.6434	21.5091	18.3459	19.1377	8	8	2	16.5	16.5	4.6	63.329	0	73.365	45063000	18	Niben101Scf02665g09004;Niben101Scf02665g09009	NA	PF00408;PF02878;PF02879;PF02880	Phosphoglucomutase/phosphomannomutase, C-terminal domain; Phosphoglucomutase/phosphomannomutase, alpha/beta/alpha domain I; Phosphoglucomutase/phosphomannomutase, alpha/beta/alpha domain II; Phosphoglucomutase/phosphomannomutase, alpha/beta/alpha domain III	NA
Niben101Scf02706g00013	21.5479	22.5418	21.7655	18.1097	21.6104	22.0749	18.8968	18.398	18.5396	18.2025	18.152	20.4629	3	3	3	40	40	40	10.889	0	18.323	14565000	5	Niben101Scf02706g00013	NA	PF00173	Cytochrome b5-like Heme/Steroid binding domain	NA
Niben101Scf02714g07007;Niben101Scf09353XLOC_076030	29.8396	29.0284	29.9153	29.5481	27.8904	28.6938	30.1484	30.08	30.9429	20.5281	17.2129	20.5598	17	17	6	55.1	55.1	18.3	46.339	0	323.31	6393700000	237	Niben101Scf02714g07007	SH	PF03283	Pectinacetylesterase	NA
Niben101Scf02725g06001;Niben101Scf01566g00007	21.9146	21.7645	21.4164	21.2223	22.1217	22.0583	21.7738	21.2814	22.1123	21.5812	21.2587	21.5951	4	4	4	25.6	25.6	25.6	28.607	0	24.902	27257000	18	Niben101Scf02725g06001;Niben101Scf01566g00007	NA	PF04832	SOUL heme-binding protein	NA
Niben101Scf02749g04008;Niben101Scf00493g00020	19.2145	22.053	18.8733	22.7371	18.5864	19.2436	19.843	18.9856	19.356	20.9335	22.135	19.3016	3	3	3	18.3	18.3	18.3	21.509	0	51.574	19749000	19	Niben101Scf02749g04008;Niben101Scf00493g00020	NA	PF00190	Cupin	NA
Niben101Scf02771g01007;Niben101Scf04886g05003;Niben101Scf02969g00003;Niben101Scf04364g01003;Niben101Scf04364g01014;Niben101Scf01382g02001;Niben101Scf02124g01003;Niben101Scf07650XLOC_070048;Niben101Scf09928XLOC_077667;Niben101Scf00119g03011;Niben101Ctg13137g00001;Niben101Scf04886XLOC_055401;Niben101Scf02771XLOC_037459;Niben101Scf02124XLOC_030384;Niben101Scf04741g02014;Niben101Scf03574g00025;Niben1…	24.7628	25.5918	24.4549	25.5686	24.3269	24.464	24.2064	24.6929	23.9379	18.4719	19.8407	19.4331	26	6	6	47.3	13.9	13.9	71.134	0	44.236	250590000	29	Niben101Scf02771g01007;Niben101Scf04886g05003;Niben101Scf02969g00003	NA	PF00012	Hsp70 protein	NA
Niben101Scf02772g02001;Niben101Scf13816XLOC_084369	19.2714	19.1239	19.2221	19.0519	18.7053	20.4595	20.3548	19.183	21.186	18.8973	19.5095	20.0925	2	2	2	9.4	9.4	9.4	26.536	0	16.057	6222800	11	Niben101Scf02772g02001;Niben101Scf13816XLOC_084369	NA	PF06351	Allene oxide cyclase	NA
Niben101Scf02792g01006;Niben101Scf02792g01031	22.8086	22.3723	23.8648	22.7787	23.2461	23.691	23.9066	23.0305	24.112	23.1502	23.5222	23.8337	7	7	1	55.2	55.2	3.3	35.506	0	69.491	84817000	59	Niben101Scf02792g01006;Niben101Scf02792g01031	NA	PF06026	Ribose 5-phosphate isomerase A (phosphoriboisomerase A)	NA
Niben101Scf02807g11007;Niben101Scf04464g01004;Niben101Scf12662XLOC_082841	22.93	22.894	22.4281	23.3994	22.9845	23.3518	22.8879	23.2785	22.4829	22.2568	22.2455	21.6207	10	10	10	34.9	34.9	34.9	56.896	0	212.7	71885000	39	Niben101Scf02807g11007	NA	PF00202	Aminotransferase class-III	NA
Niben101Scf02827g08001;Niben101Scf05405g08004	18.7156	20.3922	19.6455	18.5476	19.6401	19.8046	19.7215	19.6435	19.9676	19.8816	18.0701	20.8039	2	2	2	5.2	5.2	5.2	57.514	0	12.786	5422100	4	Niben101Scf02827g08001;Niben101Scf05405g08004	NA	PF00085;PF13848	Thioredoxin; Thioredoxin-like domain	NA
Niben101Scf02829g06001	26.9581	27.4258	27.3492	26.4399	27.8503	27.8631	28.8095	28.2902	27.0019	29.4684	30.1593	29.6779	25	25	25	52	52	52	84.897	0	323.31	2538200000	288	Niben101Scf02829g06001	NA	PF00289;PF00364;PF02785;PF02786	Carbamoyl-phosphate synthase L chain, N-terminal domain; Biotin-requiring enzyme; Biotin carboxylase C-terminal domain; Carbamoyl-phosphate synthase L chain, ATP binding domain	NA
Niben101Scf02831g01009;Niben101Scf00870g15008;Niben101Scf00747g02025;Niben101Scf00747g02003;Niben101Scf04018g09004	23.2059	23.1841	23.2549	23.3233	22.3079	22.997	23.6186	23.1813	23.3656	22.3419	21.3189	22.5118	8	8	4	18.4	18.4	7.9	57.827	0	51.193	77113000	31	Niben101Scf02831g01009;Niben101Scf00870g15008;Niben101Scf00747g02025;Niben101Scf00747g02003	NA	PF00291	Pyridoxal-phosphate dependent enzyme	NA
Niben101Scf02853g02003;Niben101Scf01826g07014	22.9379	22.5614	21.9986	22.1613	22.4792	22.309	22.3612	21.9464	22.3235	22.8172	23.2867	22.3408	7	7	7	27.1	27.1	27.1	33.642	0	49.43	49940000	23	Niben101Scf02853g02003;Niben101Scf01826g07014	NA	PF13419	Haloacid dehalogenase-like hydrolase	NA
Niben101Scf02864g04008	24.8651	24.5126	24.4227	24.6601	24.5577	24.8065	23.9184	23.9206	25.3584	24.187	24.0578	24.1222	19	2	2	56.5	7.6	7.6	42.588	0	51.943	197370000	19	Niben101Scf02864g04008	NA	PF00274	Fructose-bisphosphate aldolase class-I	NA
Niben101Scf02907g06031;Niben101Scf04906g00010;Niben101Scf08355XLOC_072768;Niben101Scf01313g00013	21.8756	21.4442	18.2279	23.1498	21.3167	20.965	21.8668	21.6414	18.3069	18.5022	18.3141	21.2506	5	5	5	16.4	16.4	16.4	38.7	0	32.435	28817000	10	Niben101Scf02907g06031	NA	PF00107;PF08240	Zinc-binding dehydrogenase; Alcohol dehydrogenase GroES-like domain	NA
Niben101Scf02918g00003;Niben101Scf08039XLOC_071581;Niben101Scf19336XLOC_088263;Niben101Scf00313g01001	21.6226	22.0011	20.5943	21.8691	21.0285	20.9171	20.6273	20.4497	19.2196	21.8187	22.6681	20.8235	5	3	2	20.6	13.8	10.3	36.196	0	19.943	22847000	15	Niben101Scf02918g00003;Niben101Scf08039XLOC_071581	NA	PF03171;PF14226	2OG-Fe(II) oxygenase superfamily; non-haem dioxygenase in morphine synthesis N-terminal	NA
Niben101Scf02936g04020;Niben101Scf00905XLOC_015445	20.5256	19.6013	19.9764	19.0589	19.9962	17.5524	20.9843	22.0457	20.2335	19.6391	19.4398	20.4823	2	2	2	6.7	6.7	6.7	52.414	0	20.726	12119000	14	Niben101Scf02936g04020;Niben101Scf00905XLOC_015445	SH	PF00450	Serine carboxypeptidase	S10
Niben101Scf02937g04001;Niben101Scf01230g02020;Niben101Scf01917g13028	21.6148	21.2361	21.1227	22.7399	21.1569	20.7634	20.9503	21.565	18.1445	19.0943	18.2619	20.6899	19	3	3	59	10.6	10.6	53.495	0	47.948	22130000	7	Niben101Scf02937g04001	NA	PF00155	Aminotransferase class I and II	NA
Niben101Scf02941g01005;Niben101Scf00539g02003	21.8143	21.2529	21.8732	17.7884	22.1417	21.8847	21.8068	21.616	21.5918	18.7744	19.2161	19.6576	6	4	4	10.5	7	7	81.982	0	26.652	19385000	8	Niben101Scf02941g01005	SH	PF02225;PF05922;PF00082	PA domain; Peptidase inhibitor I9; Subtilase family	S08
Niben101Scf02976g00007	26.9126	26.4196	27.1009	25.9959	27.2413	27.3301	27.6876	26.4546	27.1461	19.5883	19.9295	20.0858	11	5	5	43.2	21.1	21.1	39.876	0	323.31	1289900000	97	Niben101Scf02976g00007	PLCP	PF00112;PF08127	Papain family cysteine protease; Peptidase family C1 propeptide	C01
Niben101Scf03015g03010;Niben101Scf02366g06014;Niben101Scf03338g01004	21.6576	24.8209	21.4221	21.3667	21.5619	21.2174	21.3304	21.4988	20.4303	22.17	23.7631	18.7661	11	9	8	55.4	45	40.8	29.356	0	122.63	57190000	18	Niben101Scf03015g03010;Niben101Scf02366g06014	NA	PF00244	14-3-3 protein	NA
Niben101Scf03016g00008;Niben101Scf05830XLOC_061490	26.3607	26.5245	25.7935	25.8215	26.8082	26.3006	28.4118	27.8179	25.7506	18.17	19.4121	19.2606	13	13	13	77.7	77.7	77.7	35.401	0	195.5	897560000	90	Niben101Scf03016g00008	SH	PF07859	alpha/beta hydrolase fold	S09
Niben101Scf03018g13022	21.0377	20.8688	21.1395	20.5823	18.3784	21.9762	18.7721	17.4108	17.8064	17.9714	18.1191	18.461	2	2	2	22.5	22.5	22.5	15.376	0	12.959	19209000	9	Niben101Scf03018g13022	NA	PF05899	Protein of unknown function (DUF861)	NA
Niben101Scf03029g03002;Niben101Scf00465g03003	23.4355	23.5196	23.47	22.8856	23.6319	23.5148	24.3619	24.574	18.4084	17.0094	19.3631	18.1987	7	7	7	23	23	23	73.732	0	60.066	88944000	40	Niben101Scf03029g03002	SH	PF00657	GDSL-like Lipase/Acylhydrolase	NA
Niben101Scf03070g08001	21.235	21.1019	17.705	21.9418	20.8164	21.0364	21.1581	21.491	20.7544	19.7013	19.5923	18.8795	6	6	2	18	18	9.4	54.617	0	47.845	18574000	21	Niben101Scf03070g08001	NA	PF00288;PF08544;PF10509	GHMP kinases N terminal domain; GHMP kinases C terminal; Galactokinase galactose-binding signature	NA
Niben101Scf03080g03001	17.9519	18.8468	19.1307	18.6973	18.4571	19.3476	17.8347	18.33	18.558	18.1719	19.0809	19.8658	3	3	1	13.8	13.8	5.8	45.603	0	21.195	2814000	12	Niben101Scf03080g03001	NA	PF01118;PF02774	Semialdehyde dehydrogenase, NAD binding domain; Semialdehyde dehydrogenase, dimerisation domain	NA
Niben101Scf03113g03018	25.3931	26.2859	25.8321	26.2312	26.0671	26.0393	25.7577	25.5788	25.9178	25.2946	25.8548	25.265	15	15	2	51.6	51.6	6.3	42.144	0	196.86	549880000	112	Niben101Scf03113g03018	NA	PF01370	NAD dependent epimerase/dehydratase family	NA
Niben101Scf03116g03004;Niben101Scf00757g00002	22.9475	21.3847	21.3102	22.5299	21.4006	21.0787	24.3295	23.6761	21.8897	18.3797	19.0315	19.9227	4	4	4	11.4	11.4	11.4	52.758	0	35.281	52190000	12	Niben101Scf03116g03004;Niben101Scf00757g00002	SH	PF00450	Serine carboxypeptidase	S10
Niben101Scf03121g00006	19.6913	19.5526	18.9915	18.6252	20.0312	19.9668	18.8722	20.2459	18.1417	19.3619	20.2945	19.136	3	3	3	14.7	14.7	14.7	42.678	0	18.502	4853400	7	Niben101Scf03121g00006	SH	PF00657	GDSL-like Lipase/Acylhydrolase	NA
Niben101Scf03133g00003;Niben101Scf05226g04004;Niben101Ctg14777g00001;Niben101Scf01469g06001	23.3332	23.7458	22.8732	24.9547	23.7479	24.0457	23.3207	22.4016	22.8984	22.6589	22.5202	19.977	14	10	7	37.6	27.8	20.9	47.948	0	86.217	114970000	34	Niben101Scf03133g00003;Niben101Scf05226g04004	NA	PF00044;PF02672;PF02800	Glyceraldehyde 3-phosphate dehydrogenase, NAD binding domain; CP12 domain; Glyceraldehyde 3-phosphate dehydrogenase, C-terminal domain	NA
Niben101Scf03202g13010	21.1541	22.165	21.1162	21.482	21.0397	21.8651	20.2929	20.5691	20.6409	21.5321	21.692	20.1325	9	9	2	13.1	13.1	3.6	120.04	0	63.166	23090000	28	Niben101Scf03202g13010	NA	PF00899;PF09358;PF10585;PF16190;PF16191	ThiF family; Ubiquitin fold domain; Ubiquitin-activating enzyme active site; Ubiquitin-activating enzyme E1 FCCH domain; Ubiquitin-activating enzyme E1 four-helix bundle	NA
Niben101Scf03206XLOC_041794;Niben101Scf09620XLOC_076869;Niben101Scf05886XLOC_061764;Niben101Scf02972XLOC_039767;Niben101Scf02287g01008;Niben101Scf00283XLOC_007004;Niben101Scf06851XLOC_066524;Niben101Scf05688XLOC_060614;Niben101Scf01278XLOC_020226;Niben101Scf10440XLOC_078994;Niben101Scf07977XLOC_071302;Niben101Scf01236XLOC_019687;Niben101Scf00687g03008;Niben101Scf01773g03023;Niben101Scf02262XLOC_0…	22.0693	22.2115	22.0389	23.196	21.996	18.0243	22.4816	22.1729	18.3384	18.8196	19.1565	20.2793	3	3	3	40.8	40.8	40.8	23.88	0	17.945	39031000	8	Niben101Scf03206XLOC_041794;Niben101Scf09620XLOC_076869;Niben101Scf05886XLOC_061764;Niben101Scf02972XLOC_039767;Niben101Scf02287g01008;Niben101Scf00283XLOC_007004;Niben101Scf06851XLOC_066524;Niben101Scf05688XLOC_060614;Niben101Scf01278XLOC_020226;Niben101Scf10440XLOC_078994;Niben101Scf07977XLOC_071302;Niben101Scf01236XLOC_019687;Niben101Scf00687g03008;Niben101Scf01773g03023;Niben101Scf02262XLOC_0…	NA	PF00240;PF01599;PF01020	Ubiquitin family; Ribosomal protein S27a; Ribosomal L40e family	NA
Niben101Scf03209g00028	26.1073	25.7377	26.7903	25.2246	26.8513	26.6613	26.3618	26.4603	26.2845	17.8874	19.6731	19.5174	7	4	4	39.7	23	23	27.984	0	57.859	544870000	52	Niben101Scf03209g00028	SH	PF02230	Phospholipase/Carboxylesterase	S09
Niben101Scf03263g08013	21.7948	21.6723	22.4843	22.5055	21.8726	22.22	22.1457	22.1986	22.5034	21.8538	21.5011	20.2011	6	6	3	24.5	24.5	9.8	40.715	0	57.779	39435000	34	Niben101Scf03263g08013	NA	PF00107;PF08240	Zinc-binding dehydrogenase; Alcohol dehydrogenase GroES-like domain	NA
Niben101Scf03321g05016;Niben101Scf00168g10029	17.9351	20.4098	20.4491	20.0964	18.6779	20.0806	21.3731	20.4523	19.9298	18.5279	19.1413	20.3239	3	3	3	3.2	3.2	3.2	125.77	0	22.322	8978500	14	Niben101Scf03321g05016;Niben101Scf00168g10029	NA	PF00703;PF02836;PF02837;PF02929;PF16353	Glycosyl hydrolases family 2; Glycosyl hydrolases family 2, TIM barrel domain; Glycosyl hydrolases family 2, sugar binding domain; Beta galactosidase small chain; Domain of unknown function(DUF4981)	NA
Niben101Scf03350g00002;Niben101Scf10540XLOC_079222	23.5031	24.1147	22.2051	23.9311	23.1941	23.0736	22.8203	23.2755	22.323	23.4066	23.9473	19.3818	14	14	2	41.2	41.2	5.5	47.568	0	263.71	96967000	37	Niben101Scf03350g00002	NA	PF00043;PF00647;PF02798	Glutathione S-transferase, C-terminal domain; Elongation factor 1 gamma, conserved domain; Glutathione S-transferase, N-terminal domain	NA
Niben101Scf03376g05017;Niben101Scf01999g06011;Niben101Scf01999g06012	21.49	21.2062	21.603	22.558	21.5879	21.5631	21.2176	21.1282	21.5261	21.5235	21.3895	20.3467	5	5	3	8.8	8.8	5.3	73.217	0	45.933	27118000	11	Niben101Scf03376g05017;Niben101Scf01999g06011	NA	PF00012;PF01544	Hsp70 protein; CorA-like Mg2+ transporter protein	NA
Niben101Scf03385g02011;Niben101Scf03385g01006;Niben101Scf01341g01002;Niben101Ctg10643g00004	21.9344	23.0753	23.1767	22.2756	22.1755	21.6326	21.5893	22.6683	22.2444	23.0973	22.4418	22.7737	6	6	6	28.1	28.1	28.1	32.924	0	71.629	46546000	27	Niben101Scf03385g02011	NA	PF04450	Peptidase of plants and bacteria	NA
Niben101Scf03404g01012;Niben101Scf07951XLOC_071237	20.2214	20.0278	20.4914	19.8041	20.1653	20.6025	20.2168	19.9299	17.704	20.5167	20.3413	19.7731	2	2	2	10.3	10.3	10.3	25.789	0	14.376	8580900	11	Niben101Scf03404g01012;Niben101Scf07951XLOC_071237	NA	PF01132;PF08207;PF09285	Elongation factor P (EF-P) OB domain; Elongation factor P (EF-P) KOW-like domain; Elongation factor P, C-terminal	NA
Niben101Scf03410g03002;Niben101Scf23108XLOC_089314;Niben101Scf07140XLOC_067806;Niben101Scf01400g02009;Niben101Scf23108XLOC_089316	25.4227	25.3454	24.959	26.3046	25.5564	25.3842	25.8532	25.7663	24.8991	24.8018	23.8073	23.3265	15	15	0	52.5	52.5	0	41.757	0	236.52	427400000	120	Niben101Scf03410g03002;Niben101Scf23108XLOC_089314;Niben101Scf07140XLOC_067806	NA	PF00022	Actin	NA
Niben101Scf03437g02009	21.8882	22.6979	21.9277	21.1482	22.4356	21.7475	21.9797	22.2739	22.2573	22.2347	22.2544	21.9962	6	6	1	27.4	27.4	5.2	33.656	0	50.43	40884000	50	Niben101Scf03437g02009	NA	NA	NA	NA
Niben101Scf03450g00016;Niben101Scf03450g00015;Niben101Ctg15460g00004;Niben101Scf00878g04011;Niben101Scf00233g00008;Niben101Scf03064g04002;Niben101Scf04462g01008	25.8024	25.4858	25.8332	25.7376	25.4784	25.7301	25.1216	25.5838	26.1691	25.539	25.2166	25.6575	11	11	11	52.1	52.1	52.1	35.386	0	323.31	437820000	88	Niben101Scf03450g00016;Niben101Scf03450g00015;Niben101Ctg15460g00004	NA	PF00056;PF02866	lactate/malate dehydrogenase, NAD binding domain; lactate/malate dehydrogenase, alpha/beta C-terminal domain	NA
Niben101Scf03493g00019;Niben101Scf02869g17006;Niben101Scf33454XLOC_091110	26.0601	25.6742	25.4547	25.7016	26.0391	25.7654	25.8536	25.5029	26.1816	25.4247	25.1593	25.4454	9	9	9	47.6	47.6	47.6	27.136	0	311.57	501150000	56	Niben101Scf03493g00019;Niben101Scf02869g17006	NA	PF00121	Triosephosphate isomerase	NA
Niben101Scf03514g00003	27.3987	27.541	28.1299	26.8818	28.0877	27.9712	28.3575	26.2732	28.7072	18.1374	20.3808	19.9428	10	7	7	35.7	30.6	30.6	39.666	0	231.91	1537700000	52	Niben101Scf03514g00003	PLCP	PF00112;PF08246	Papain family cysteine protease; Cathepsin propeptide inhibitor domain (I29)	C01
Niben101Scf03534g01005	23.4694	23.6076	23.3709	23.6092	24.0445	23.1422	24.5765	24.3973	23.4454	19.2905	23.0066	18.0869	9	8	3	19.9	16.1	7.1	75.108	0	85.984	120020000	21	Niben101Scf03534g01005	NA	PF00171	Aldehyde dehydrogenase family	NA
Niben101Scf03548g01011;Niben101Scf09414XLOC_076189;Niben101Scf01818g05006;Niben101Scf00986g02002	20.2085	19.6853	19.4345	21.1879	20.3736	20.417	21.089	20.3134	20.2852	19.4866	19.6851	21.1939	3	3	3	5.8	5.8	5.8	70.102	0	18.585	10900000	13	Niben101Scf03548g01011	NA	PF00458;PF00587;PF03129	WHEP-TRS domain; tRNA synthetase class II core domain (G, H, P, S and T); Anticodon binding domain	NA
Niben101Scf03580g01006	22.9738	23.1123	23.5212	22.7891	23.1612	23.4686	23.0868	23.0618	24.1949	22.8168	22.0927	23.7741	7	5	1	31	24.9	3.9	38.611	0	72.533	80340000	39	Niben101Scf03580g01006	NA	PF00274	Fructose-bisphosphate aldolase class-I	NA
Niben101Scf03628g14021;Niben101Scf07352XLOC_068762;Niben101Scf04404g01005	24.7735	26.6126	23.8938	24.8091	24.6626	24.5151	24.5344	25.209	24.5914	25.8838	26.1374	22.7326	32	32	7	42.8	42.8	9.1	110.03	0	323.31	347710000	136	Niben101Scf03628g14021	NA	PF00311	Phosphoenolpyruvate carboxylase	NA
Niben101Scf03671g00015;Niben101Scf01520g08031	20.4804	19.7786	17.6617	19.9618	19.7132	19.5512	20.1825	20.0281	19.6505	18.5145	18.5312	19.3244	3	3	3	8.5	8.5	8.5	57.316	0	34.864	7228400	8	Niben101Scf03671g00015;Niben101Scf01520g08031	NA	PF00483	Nucleotidyl transferase	NA
Niben101Scf03679g00004;Niben101Scf03679g00002;Niben101Scf04903g01012	27.4036	26.9934	27.3936	27.1916	27.0007	26.9378	27.8771	27.9809	28.0803	18.0839	18.0529	20.7898	11	11	11	60.7	60.7	60.7	31.053	0	123.09	1300300000	140	Niben101Scf03679g00004	SH	PF12146;PF00561	Serine aminopeptidase, S33; alpha/beta hydrolase fold	S33
Niben101Scf03723g01001	25.0627	24.855	24.8101	25.2252	25.2386	25.0097	24.4107	24.7519	24.8045	24.6096	24.3667	23.6913	26	26	3	39.1	39.1	3.9	105.84	0	263.12	277980000	108	Niben101Scf03723g01001	NA	PF00330;PF00694	Aconitase family (aconitate hydratase); Aconitase C-terminal domain	NA
Niben101Scf03732g07010;Niben101Scf00417g00008	20.7427	20.5106	21.0546	17.7632	21.115	19.7566	20.9329	21.2805	20.7355	21.3225	21.5968	20.1453	4	4	1	17.1	17.1	5.5	57.404	0	98.363	15553000	21	Niben101Scf03732g07010	NA	PF00224;PF02887	Pyruvate kinase, barrel domain; Pyruvate kinase, alpha/beta domain	NA
Niben101Scf03766g09001	23.4679	24.0396	23.9969	23.4762	23.9271	23.7633	23.4555	23.5913	24.1074	19.0614	23.5471	19.8885	1	1	1	6.2	6.2	6.2	28.629	0.001218	9.0955	105600000	13	Niben101Scf03766g09001	NA	PF00484	Carbonic anhydrase	NA
Niben101Scf03790g00009	23.4767	23.0359	23.4359	23.8132	23.0182	23.5856	23.0223	23.0581	23.6871	23.7495	23.0057	23.1278	11	11	3	29.4	29.4	8.8	60.686	0	266.5	91207000	54	Niben101Scf03790g00009	NA	PF00883;PF02789	Cytosol aminopeptidase family, catalytic domain; Cytosol aminopeptidase family, N-terminal domain	M17
Niben101Scf03804g01001;Niben101Scf01166g09006	21.1791	21.081	20.398	20.9584	20.1263	19.9772	19.7872	20.1813	20.0957	20.6404	20.2318	20.134	5	5	5	18.7	18.7	18.7	47.205	0	36.941	14558000	12	Niben101Scf03804g01001;Niben101Scf01166g09006	NA	PF00141	Peroxidase	NA
Niben101Scf03839g04019;Q8UFD6	26.7752	26.6466	26.4806	27.2652	26.9791	27.0705	26.8439	26.9039	26.4761	26.4959	25.7337	25.4755	37	37	6	56.4	56.4	11.6	113.92	0	323.31	1046800000	297	Niben101Scf03839g04019	NA	PF02347	Glycine cleavage system P-protein	NA
Niben101Scf03867g02046	28.6528	29.1524	29.0474	28.0928	29.4837	30.1072	29.5437	28.607	29.167	19.7921	18.9368	19.7072	12	12	6	43.8	43.8	21.8	40.222	0	246.33	4945200000	175	Niben101Scf03867g02046	PLCP	PF00112;PF08127	Papain family cysteine protease; Peptidase family C1 propeptide	C01
Niben101Scf03949g00023;Niben101Scf05809XLOC_061285	20.6475	20.5741	17.7023	20.7022	17.4035	18.5752	23.0394	21.5278	21.1048	21.6264	21.6797	19.6764	2	2	2	9.6	9.6	9.6	36.15	0	26.68	19829000	12	Niben101Scf03949g00023;Niben101Scf05809XLOC_061285	NA	PF00182;PF00187	Chitinase class I; Chitin recognition protein	NA
Niben101Scf03954g01001	21.8241	22.6472	22.5373	21.5297	22.533	22.9874	22.6855	22.2465	23.0986	22.4112	22.9966	19.3509	5	5	1	39	39	11.6	18.956	0	35.63	46161000	19	Niben101Scf03954g01001	NA	PF00085	Thioredoxin	NA
Niben101Scf03963g02006	28.2481	28.2516	27.7753	27.5447	28.1635	28.208	27.9035	28.7835	27.9353	19.2621	17.9628	19.9402	12	12	12	34.8	34.8	34.8	50.441	0	323.31	2011500000	144	Niben101Scf03963g02006	SH	PF00450	Serine carboxypeptidase	S10
Niben101Scf03977g02004	30.2244	29.8885	30.368	29.5212	30.2157	30.3982	29.8315	30.6609	30.432	19.6901	19.3086	20.7279	10	10	7	46.1	46.1	29.5	28.007	0	266.28	8372700000	159	Niben101Scf03977g02004	SH	PF02230	Phospholipase/Carboxylesterase	S09
Niben101Scf03993g05005;Niben101Scf03993g06006;Niben101Scf03400g02010;Niben101Scf01683g03005;Niben101Ctg06260g00001	22.8245	23.4758	22.7652	23.3632	23.2799	23.917	22.6445	22.5498	22.1557	22.4608	22.6386	20.4321	13	13	2	31.6	31.6	4.2	63.219	0	159.83	65877000	48	Niben101Scf03993g05005;Niben101Scf03993g06006;Niben101Scf03400g02010	NA	PF01397;PF03936	Terpene synthase, N-terminal domain; Terpene synthase family, metal binding domain	NA
Niben101Scf03998g00019;Niben101Scf02921g00003	22.938	22.2678	22.2646	22.3735	21.8661	21.9861	21.9276	22.2062	22.8441	22.1703	22.3235	19.7324	6	6	6	20.1	20.1	20.1	54.565	0	63.927	45289000	22	Niben101Scf03998g00019	NA	PF00171	Aldehyde dehydrogenase family	NA
Niben101Scf04007g01012	30.182	30.7899	30.8957	25.7999	26.6901	26.8867	24.4863	23.5915	25.0788	23.7782	18.876	19.9201	10	9	9	25.8	25.8	25.8	55.797	0	225.35	4480100000	76	Niben101Scf04007g01012	PLCP	PF00112;PF00396;PF08246	Papain family cysteine protease; Granulin; Cathepsin propeptide inhibitor domain (I29)	C01
Niben101Scf04015g02026;Niben101Scf00963g01021	23.0023	21.6976	22.1383	22.4866	21.8945	21.3391	23.0687	23.3896	23.6675	17.9377	18.727	19.0726	3	3	3	17.4	17.4	17.4	41.825	0	31.732	47800000	13	Niben101Scf04015g02026;Niben101Scf00963g01021	SH	PF00657	GDSL-like Lipase/Acylhydrolase	NA
Niben101Scf04040g06006	20.8388	21.0126	18.3655	20.3968	21.0102	20.5182	20.4619	18.4033	20.4547	20.9455	21.2035	19.944	7	7	2	12	12	2.4	99.254	0	45.678	15850000	13	Niben101Scf04040g06006	NA	PF01433;PF11838	Peptidase family M1; ERAP1-like C-terminal domain	M01
Niben101Scf04053g02006	20.8481	21.6999	21.8721	21.2844	18.3837	20.8225	21.423	21.8079	21.1292	21.801	21.6999	20.3396	2	2	2	17.3	17.3	17.3	20.086	0	27.185	20571000	6	Niben101Scf04053g02006	NA	PF00188	Cysteine-rich secretory protein family	NA
Niben101Scf04053g03033	24.4406	23.9473	23.7714	24.6482	23.9042	24.1813	23.5219	24.1528	23.6503	23.9948	23.7087	24.1127	13	13	1	52.9	52.9	7.3	37.631	0	125.11	156500000	99	Niben101Scf04053g03033	NA	PF00056;PF02866	lactate/malate dehydrogenase, NAD binding domain; lactate/malate dehydrogenase, alpha/beta C-terminal domain	NA
Niben101Scf04099g03003;Niben101Scf03816g02010	21.1358	22.15	20.2595	25.209	20.5276	18.9032	21.1871	19.8503	19.0236	20.938	19.7701	19.2138	11	11	5	33.6	33.6	19	52.664	0	96.149	59626000	22	Niben101Scf04099g03003;Niben101Scf03816g02010	NA	PF00009;PF03143;PF03144	Elongation factor Tu GTP binding domain; Elongation factor Tu C-terminal domain; Elongation factor Tu domain 2	NA
Niben101Scf04174g01004	21.3143	21.9161	17.2162	21.8263	21.729	22.3686	21.28	21.7556	17.6853	21.882	19.1639	20.1515	7	4	4	23.5	15.5	15.5	43.739	0	33.246	27012000	13	Niben101Scf04174g01004	NA	PF02798;PF13410;PF13417	Glutathione S-transferase, N-terminal domain; Glutathione S-transferase, C-terminal domain	NA
Niben101Scf04174g01008	23.1811	22.2432	22.05	22.4505	22.2558	22.5242	21.4539	22.5044	22.2048	22.4277	22.0092	19.9608	5	4	4	18.6	14.5	14.5	25.71	0	27.394	44323000	15	Niben101Scf04174g01008	NA	PF02798;PF13410	Glutathione S-transferase, N-terminal domain; Glutathione S-transferase, C-terminal domain	NA
Niben101Scf04174g05001;Niben101Scf00622g00006;Niben101Scf05396g07008	26.3449	26.0979	26.1249	25.8998	26.0478	25.8903	25.0227	25.6118	25.4248	25.6678	25.293	25.7804	16	16	1	56.6	56.6	3.5	40.61	0	237.78	549770000	150	Niben101Scf04174g05001	NA	PF01070	FMN-dependent dehydrogenase	NA
Niben101Scf04195g01006;Niben101Scf21647XLOC_088959;Niben101Scf03039g01017;Niben101Scf05349g01023;Niben101Scf21647XLOC_088957	22.3987	22.1046	21.0421	23.4798	21.5385	21.4789	22.6162	22.0012	17.7832	22.0319	21.3068	19.6935	13	13	13	32.3	32.3	32.3	68.665	0	172.86	49140000	43	Niben101Scf04195g01006;Niben101Scf21647XLOC_088959;Niben101Scf03039g01017	NA	PF00006;PF00306;PF02874;PF16886	ATP synthase alpha/beta family, nucleotide-binding domain; ATP synthase alpha/beta chain, C terminal domain; ATP synthase alpha/beta family, beta-barrel domain; ATPsynthase alpha/beta subunit N-term extension	NA
Niben101Scf04234g01009	21.9707	22.2219	22.2056	21.4371	23.1041	20.8815	24.8575	23.7967	22.7369	19.4468	18.4964	21.5183	15	3	3	30.3	5.6	5.6	90.74	0	34.465	59042000	16	Niben101Scf04234g01009	SH	PF00326	Prolyl oligopeptidase family	S09
Niben101Scf04270g00001;Niben101Scf00595g07010	22.0773	22.101	21.8193	21.7014	22.9158	23.0097	23.165	23.6081	23.2914	18.9228	19.8492	20.8529	7	7	7	29.7	29.7	29.7	46.553	0	56.341	56542000	39	Niben101Scf04270g00001	SH	PF03283	Pectinacetylesterase	NA
Niben101Scf04292g01004;Niben101Scf10152XLOC_078208;Niben101Scf03062g02003	23.7431	20.4388	21.1478	23.79	21.3671	21.4524	21.0241	22.1942	16.5529	24.01	23.6346	22.1683	6	6	6	27.4	27.4	27.4	30.715	0	51.719	57458000	15	Niben101Scf04292g01004;Niben101Scf10152XLOC_078208	NA	PF00364	Biotin-requiring enzyme	NA
Niben101Scf04292g11008;Niben101Scf00155g04014	21.1597	20.9523	18.3073	22.0486	21.716	21.3194	21.4318	21.12	20.7774	18.1365	18.6953	19.8732	5	5	4	13.4	13.4	11.4	55.027	0	31.012	20766000	14	Niben101Scf04292g11008;Niben101Scf00155g04014	NA	PF00224;PF02887	Pyruvate kinase, barrel domain; Pyruvate kinase, alpha/beta domain	NA
Niben101Scf04296g00024	24.1619	24.4213	23.4972	25.1197	24.1058	23.7324	24.2012	24.6282	24.4023	23.4081	22.9905	23.3298	12	12	5	33.2	33.2	16.6	58.466	0	323.31	169850000	52	Niben101Scf04296g00024	NA	PF00171	Aldehyde dehydrogenase family	NA
Niben101Scf04331g09018	18.2821	24.9565	18.6556	22.0797	19.3278	18.495	19.1352	19.0067	18.3074	20.1808	20.3042	19.601	15	15	0	19.1	19.1	0	103.36	0	166.1	42086000	23	Niben101Scf04331g09018	NA	PF00183;PF02518	Hsp90 protein; Histidine kinase-, DNA gyrase B-, and HSP90-like ATPase	NA
Niben101Scf04339g07004;Niben101Scf00157g00006	22.967	23.1239	22.9842	22.1482	22.56	22.9001	22.1037	22.5498	22.0222	22.4373	22.2303	22.7886	5	5	5	35.8	35.8	35.8	19.906	0	323.31	59699000	23	Niben101Scf04339g07004	NA	PF01042	Endoribonuclease L-PSP	NA
Niben101Scf04375g08024	28.6748	29.1336	29.0092	29.0956	29.5676	29.7149	30.4626	29.9614	30.2942	31.1959	31.3863	31.962	10	10	3	31.8	31.8	17.6	31.308	0	144.2	8423900000	112	Niben101Scf04375g08024	NA	PF00364	Biotin-requiring enzyme	NA
Niben101Scf04411g01004;Niben101Scf01634g02036	25.3073	24.0334	24.8024	25.3448	24.7247	25.0074	25.6659	25.8651	25.917	20.7465	19.2414	21.8856	6	6	6	33.5	33.5	33.5	31.902	0	218.94	328390000	62	Niben101Scf04411g01004	SH	PF00756	Putative esterase	S09
Niben101Scf04529g00005;Niben101Scf04529g00012	25.7451	25.1759	24.1429	26.5103	24.5143	24.0555	24.181	25.1791	23.0015	24.7455	23.871	21.206	18	18	1	41.8	41.8	2.8	55.41	0	323.31	339790000	99	Niben101Scf04529g00005;Niben101Scf04529g00012	NA	PF00006;PF00306;PF02874	ATP synthase alpha/beta family, nucleotide-binding domain; ATP synthase alpha/beta chain, C terminal domain; ATP synthase alpha/beta family, beta-barrel domain	NA
Niben101Scf04563g01016	24.5462	24.0895	24.4971	24.3033	24.341	24.7378	24.2763	24.1603	23.2498	21.8477	21.8439	19.8266	12	12	12	62.7	62.7	62.7	29.975	0	177.27	154130000	57	Niben101Scf04563g01016	NA	PF08241	Methyltransferase domain	NA
Niben101Scf04664g01003	23.1518	22.6879	23.109	23.2853	22.1119	22.9343	22.613	22.6639	23.3996	23.2135	22.5292	23.2112	18	2	2	48.2	6.5	6.5	42.801	0	33.308	67344000	22	Niben101Scf04664g01003	NA	PF00274	Fructose-bisphosphate aldolase class-I	NA
Niben101Scf04717g03004;Niben101Scf08020XLOC_071489;Niben101Scf01759g04008	23.1862	24.15	23.5387	23.2071	23.9598	24.655	23.1252	23.3777	23.5419	23.6182	23.6951	23.9637	7	4	4	41	26.9	26.9	29.771	0	113.68	104770000	53	Niben101Scf04717g03004;Niben101Scf08020XLOC_071489	NA	PF00578;PF10417	AhpC/TSA family; C-terminal domain of 1-Cys peroxiredoxin	NA
Niben101Scf04739g01006;Niben101Scf00414g07005;Niben101Scf00430XLOC_009136	23.7182	25.8014	23.4024	24.1537	23.5897	22.9262	23.4312	23.5264	23.4625	24.5777	25.034	23.7156	12	12	9	34.5	34.5	26.9	39.499	0	107.52	158820000	27	Niben101Scf04739g01006;Niben101Scf00414g07005	NA	PF00348	Polyprenyl synthetase	NA
Niben101Scf04779g01020;Niben101Scf09387XLOC_076116;Niben101Scf00168g10016;Niben101Scf03374g05008	20.2479	22.3061	20.2997	19.1228	19.474	19.888	19.7845	20.0305	17.8556	20.4808	20.6145	19.4905	6	6	6	14.2	14.2	14.2	65.005	0	38.323	12565000	6	Niben101Scf04779g01020;Niben101Scf09387XLOC_076116	NA	PF13414;PF00515	TPR repeat; Tetratricopeptide repeat	NA
Niben101Scf04813g00014	19.4644	19.9944	19.5874	19.1378	19.2536	20.5759	18.4403	19.2529	19.9635	19.0003	18.9567	20.444	2	2	1	7.8	7.8	2.8	48.339	0	16.009	5415300	12	Niben101Scf04813g00014	NA	PF02469	Fasciclin domain	NA
Niben101Scf04867g00001	21.1964	22.0935	20.9121	20.718	22.3789	20.8542	21.7328	21.1085	19.1417	19.5295	18.7678	20.0969	5	5	1	10.8	10.8	3.3	78.728	0	33.625	18992000	11	Niben101Scf04867g00001	NA	PF03514	GRAS domain family	NA
Niben101Scf04905g04004;Niben101Scf05750XLOC_061033;Niben101Scf03099g03001;Niben101Scf02461g03001;Niben101Scf12280XLOC_082327;Niben101Scf05688g10001;Niben101Scf07323XLOC_068670;Niben101Scf08544XLOC_073446;Niben101Scf08544XLOC_073447;Niben101Scf12280XLOC_082322	26.3126	26.7659	27.0645	26.1324	27.002	27.062	27.0317	26.4777	25.8156	25.0736	25.1409	23.6012	19	19	0	70.6	70.6	0	36.994	0	244.82	864850000	136	Niben101Scf04905g04004	NA	PF00044;PF02800	Glyceraldehyde 3-phosphate dehydrogenase, NAD binding domain; Glyceraldehyde 3-phosphate dehydrogenase, C-terminal domain	NA
Niben101Scf04940g00012;Niben101Scf04940g00011;Niben101Scf06223XLOC_063562;Niben101Scf03860g05006;Niben101Scf02479g01019;Niben101Scf01738g04008	21.5303	20.7267	21.4651	21.6294	21.5455	20.6688	21.863	21.0346	22.8418	21.1043	18.4942	19.1864	6	6	6	42.7	42.7	42.7	27.152	0	53.256	23634000	18	Niben101Scf04940g00012;Niben101Scf04940g00011;Niben101Scf06223XLOC_063562	NA	PF00227;PF10584	Proteasome subunit; Proteasome subunit A N-terminal signature	T01
Niben101Scf04941g03001	24.0922	24.7924	24.9834	23.2753	25.163	25.1115	25.5956	24.7117	25.0934	20.2545	17.8921	20.6238	21	21	19	36.4	36.4	33.8	95.159	0	203.84	203050000	86	Niben101Scf04941g03001	SH	PF00326	Prolyl oligopeptidase family	S09
Niben101Scf04988g02014	18.8912	19.8611	18.4177	19.4221	18.5138	18.9068	18.2821	19.3295	18.9833	18.8599	19.3319	19.5783	5	2	2	7.1	3.7	3.7	100.13	0	12.185	4280900	9	Niben101Scf04988g02014	NA	PF01433;PF11940	Peptidase family M1; Domain of unknown function (DUF3458)	M01
Niben101Scf05124g00003;Niben101Scf00067g01010	28.5821	28.2199	28.3398	27.67	27.8829	28.3018	28.5939	28.6994	28.9485	21.1078	21.3064	20.0438	16	16	16	57.6	57.6	57.6	38.163	0	323.31	2442000000	163	Niben101Scf05124g00003;Niben101Scf00067g01010	SH	PF00657	GDSL-like Lipase/Acylhydrolase	NA
Niben101Scf05151g01012;Niben101Scf02407g04002;Niben101Scf02407g04001;Niben101Ctg06705XLOC_000697;Niben101Scf02386g02002;Niben101Scf01188g10004	22.6781	23.2995	22.3351	22.4355	22.7942	22.684	23.4134	23.2479	23.9775	22.8086	22.6603	19.4281	4	4	4	25.7	25.7	25.7	16.575	0	28.923	67003000	34	Niben101Scf05151g01012;Niben101Scf02407g04002;Niben101Scf02407g04001;Niben101Ctg06705XLOC_000697;Niben101Scf02386g02002	NA	PF00334	Nucleoside diphosphate kinase	NA
Niben101Scf05166g05002;Niben101Scf00593g04019	19.5	19.4672	17.6582	19.6538	19.2227	19.978	19.8479	19.7131	19.3064	19.6606	18.7527	20.379	5	5	5	10.3	10.3	10.3	66.483	0	28.041	6915000	5	Niben101Scf05166g05002;Niben101Scf00593g04019	NA	PF00171	Aldehyde dehydrogenase family	NA
Niben101Scf05177g02025;Niben101Scf05188g03030	26.9546	27.0798	26.6666	27.8474	27.4022	27.4579	27.2281	26.6679	26.9833	26.4712	26.6249	26.0162	15	15	11	45.6	45.6	34.7	42.714	0	323.31	1451300000	177	Niben101Scf05177g02025;Niben101Scf05188g03030	NA	PF00044;PF02800	Glyceraldehyde 3-phosphate dehydrogenase, NAD binding domain; Glyceraldehyde 3-phosphate dehydrogenase, C-terminal domain	NA
Niben101Scf05216g04001	22.9336	23.4429	22.3476	23.3149	22.05	21.9622	22.2666	22.6402	22.388	22.7749	22.6432	18.9507	21	3	3	52.5	9.6	9.6	46.783	0	91.923	55101000	14	Niben101Scf05216g04001	NA	PF00180	Isocitrate/isopropylmalate dehydrogenase	NA
Niben101Scf05250g02011	23.4103	24.1243	23.3593	23.5262	23.9562	23.9992	23.4424	23.6076	24.7359	23.1991	23.6179	23.4555	11	11	1	34.1	34.1	3.2	53.412	0	171.49	113690000	62	Niben101Scf05250g02011	NA	PF00171	Aldehyde dehydrogenase family	NA
Niben101Scf05269g04001;Niben101Scf06375XLOC_064217;Niben101Scf00960g15006;Niben101Scf01980g02001	17.3393	19.1657	18.3751	19.205	19.2619	17.2061	21.3132	20.1093	19.8125	20.5764	19.5146	20.106	3	3	3	1.4	1.4	1.4	255.83	0	21.624	5636500	6	Niben101Scf05269g04001;Niben101Scf06375XLOC_064217;Niben101Scf00960g15006;Niben101Scf01980g02001	NA	PF00289;PF00364;PF01039;PF02785;PF02786;PF08326	Carbamoyl-phosphate synthase L chain, N-terminal domain; Biotin-requiring enzyme; Carboxyl transferase domain; Biotin carboxylase C-terminal domain; Carbamoyl-phosphate synthase L chain, ATP binding domain; Acetyl-CoA carboxylase, central region	NA
Niben101Scf05270g01002;Niben101Scf06888XLOC_066680;Niben101Scf05118g08013	23.6766	23.2293	23.4442	24.0702	22.9306	23.1114	23.1147	22.8191	22.9437	23.4184	22.6041	19.3339	13	13	12	58.4	58.4	55	41.26	0	196.13	91417000	64	Niben101Scf05270g01002	NA	PF00291	Pyridoxal-phosphate dependent enzyme	NA
Niben101Scf05283g00016	31.1641	31.2337	31.4328	30.4508	31.3547	31.6086	30.8832	31.6042	30.5872	22.7721	22.9226	23.5459	29	29	21	76.1	76.1	65.4	37.501	0	323.31	17640000000	514	Niben101Scf05283g00016	SH	PF07859	alpha/beta hydrolase fold	S09
Niben101Scf05295g05010;Niben101Scf03856g00004	22.3953	22.5752	22.8653	22.5931	22.5578	23.1607	21.3897	21.7314	22.1647	22.1657	22.3347	22.8092	13	9	8	43.1	30.2	25.9	42.488	0	79.661	49973000	44	Niben101Scf05295g05010;Niben101Scf03856g00004	NA	PF00162	Phosphoglycerate kinase	NA
Niben101Scf05368g03015;Niben101Scf08488XLOC_073216	27.74	27.0678	26.8363	28.1539	27.8265	27.6155	27.5642	27.8815	26.5243	27.2616	27.1412	26.1308	28	28	9	64.1	64.1	23.2	48.525	0	323.31	1724100000	229	Niben101Scf05368g03015;Niben101Scf08488XLOC_073216	NA	PF00004	ATPase family associated with various cellular activities (AAA)	NA
Niben101Scf05368g06020;Niben101Scf05307g01001;Niben101Scf03202g06001;Niben101Scf00149g12021	21.0057	20.8424	18.8168	23.5631	20.6764	20.9456	17.4509	19.2925	18.0683	19.5419	18.92	20.1097	3	3	3	7.1	7.1	7.1	65.312	0	23.113	26324000	11	Niben101Scf05368g06020;Niben101Scf05307g01001	NA	PF00205;PF02775;PF02776	Thiamine pyrophosphate enzyme, central domain; Thiamine pyrophosphate enzyme, C-terminal TPP binding domain; Thiamine pyrophosphate enzyme, N-terminal TPP binding domain	NA
Niben101Scf05404g09001	21.9512	22.627	18.5795	23.5373	22.3366	22.0788	22.674	21.9289	21.6531	21.9616	22.1554	20.6904	4	3	3	22.7	15.7	15.7	26.096	0	29.507	48207000	14	Niben101Scf05404g09001	NA	PF00043;PF13417	Glutathione S-transferase, C-terminal domain; Glutathione S-transferase, N-terminal domain	NA
Niben101Scf05415g00003	23.425	23.5178	22.9989	24.0117	23.1256	23.2728	23.0289	23.8725	22.8649	23.4065	23.3462	22.841	12	12	12	32	32	32	51.399	0	122.37	103560000	57	Niben101Scf05415g00003	NA	PF00201	UDP-glucoronosyl and UDP-glucosyl transferase	NA
Niben101Scf05438g05014	25.7676	25.3804	25.5262	26.1505	25.9734	26.072	25.6438	25.6916	25.0002	25.4007	24.7802	24.6523	15	15	2	54.4	54.4	5.2	44.12	0	166.65	451320000	126	Niben101Scf05438g05014	NA	PF01571;PF08669	Aminomethyltransferase folate-binding domain; Glycine cleavage T-protein C-terminal barrel domain	NA
Niben101Scf05536g01013	24.9325	24.3803	24.8297	24.4185	24.3375	25.2909	24.2716	24.4347	25.1015	24.5136	24.2831	24.7038	18	6	1	48.7	21.5	3.8	42.745	0	120.88	205980000	68	Niben101Scf05536g01013	NA	PF00274	Fructose-bisphosphate aldolase class-I	NA
Niben101Scf05552g00008	19.9525	20.6265	18.3508	21.0196	19.4436	19.9644	18.4457	19.7233	20.0589	17.8699	19.9395	19.1479	6	6	6	14.3	14.3	14.3	68.691	0	40.012	9632500	11	Niben101Scf05552g00008	NA	PF00408;PF02878;PF02879;PF02880	Phosphoglucomutase/phosphomannomutase, C-terminal domain; Phosphoglucomutase/phosphomannomutase, alpha/beta/alpha domain I; Phosphoglucomutase/phosphomannomutase, alpha/beta/alpha domain II; Phosphoglucomutase/phosphomannomutase, alpha/beta/alpha domain III	NA
Niben101Scf05565g02013;Niben101Scf02108g04004	18.1877	23.8578	19.2477	20.2266	20.5101	20.2703	19.2972	17.9699	19.4132	20.901	22.581	20.4614	7	5	5	42.2	33.5	33.5	21.026	0	203.67	23622000	12	Niben101Scf05565g02013;Niben101Scf02108g04004	NA	PF13499;PF13833	EF-hand domain pair	NA
Niben101Scf05682g00011	23.1296	21.8126	22.7295	23.997	22.1599	21.0763	23.1926	23.0735	23.001	22.7039	22.5136	20.0742	4	1	1	21.5	7.9	7.9	23.587	0	12.802	63161000	19	Niben101Scf05682g00011	NA	PF00578	AhpC/TSA family	NA
Niben101Scf05688g08010	24.8548	24.0899	24.2598	25.6225	24.1188	24.7167	24.4753	24.832	23.7458	23.8682	23.8963	22.619	21	21	2	77.7	77.7	11	37.17	0	267.5	222930000	84	Niben101Scf05688g08010	NA	PF00162	Phosphoglycerate kinase	NA
Niben101Scf05813XLOC_061330	21.5698	22.0832	22.6789	21.5339	22.2562	22.8696	22.9046	22.7723	22.1253	17.7775	18.656	21.1196	7	7	6	23.4	23.4	21.1	46.649	0	106.26	32991000	34	Niben101Scf05813XLOC_061330	SH	PF01734	Patatin-like phospholipase	NA
Niben101Scf05824XLOC_061431;Niben101Scf01899g07007	18.7314	18.7529	19.5237	18.9514	18.9248	19.3175	17.3728	18.8546	19.1936	18.5237	18.298	19.2243	3	3	3	15.7	15.7	15.7	38.951	0	19.492	3256100	12	Niben101Scf05824XLOC_061431;Niben101Scf01899g07007	NA	PF00180	Isocitrate/isopropylmalate dehydrogenase	NA
Niben101Scf05890XLOC_061782	24.2707	23.6359	23.8302	23.6551	24.0905	23.9407	23.9041	24.3187	26.2655	18.713	19.6775	19.766	12	9	9	26.5	18.9	18.9	56.568	0	193.45	202510000	63	Niben101Scf05890XLOC_061782	SH	PF00450	Serine carboxypeptidase	S10
Niben101Scf05912XLOC_061852;Niben101Scf06621XLOC_065418;Niben101Scf01596g05002;Niben101Scf00153g00023	21.0168	20.4964	18.1913	20.7201	20.6722	20.4889	21.3736	23.2064	20.8777	18.5603	18.2548	19.1004	4	4	4	13.8	13.8	13.8	52.622	0	57.572	18270000	8	Niben101Scf05912XLOC_061852;Niben101Scf06621XLOC_065418	SH	PF00450	Serine carboxypeptidase	S10
Niben101Scf05959XLOC_062211	23.6645	26.0667	22.9319	24.1785	23.7583	23.3024	23.3889	23.55	22.4951	25.2558	25.7321	19.6701	12	12	1	52.9	52.9	5.5	28.765	0	323.31	191850000	43	Niben101Scf05959XLOC_062211	NA	PF00244	14-3-3 protein	NA
Niben101Scf05961XLOC_062223	30.1327	29.3084	30.7449	30.517	29.4943	30.3475	30.9408	30.8877	31.8047	19.8136	20.8681	24.6846	15	7	7	37.1	14.8	14.8	56.207	0	323.31	11784000000	161	Niben101Scf05961XLOC_062223	SH	PF00450	Serine carboxypeptidase	S10
Niben101Scf06113XLOC_062984;Niben101Scf00176g05004	21.8824	21.4997	21.1686	22.0185	20.8019	20.6558	21.1443	21.1172	18.905	17.8493	21.8064	19.8859	4	4	4	20.2	20.2	20.2	24.204	0	36.068	22004000	10	Niben101Scf06113XLOC_062984;Niben101Scf00176g05004	NA	PF05757	Oxygen evolving enhancer protein 3 (PsbQ)	NA
Niben101Scf06144XLOC_063113	20.3597	22.4383	21.0029	20.687	20.1497	20.4494	20.1456	20.6856	17.8312	21.0199	20.7882	19.909	6	6	3	18.3	18.3	9.1	44.422	0	37.327	17195000	6	Niben101Scf06144XLOC_063113	NA	PF01926;PF06071	50S ribosome-binding GTPase; Protein of unknown function (DUF933)	NA
Niben101Scf06157XLOC_063193;Niben101Scf04479g00005;Niben101Scf34252XLOC_091216	21.386	22.0573	21.5428	22.5972	21.6916	21.5432	21.926	22.8506	21.6211	21.6066	21.3423	20.0137	6	6	6	10.7	10.7	10.7	74.283	0	36.733	36356000	11	Niben101Scf06157XLOC_063193;Niben101Scf04479g00005	NA	PF02770;PF14749;PF01756	Acyl-CoA dehydrogenase, middle domain; Acyl-coenzyme A oxidase N-terminal; Acyl-CoA oxidase	NA
Niben101Scf06171XLOC_063278;Niben101Scf02594g06002	25.5063	26.0009	26.3548	24.8417	26.3428	26.3699	28.582	26.0262	28.5525	19.0079	19.2639	19.9329	8	8	1	32.8	32.8	6.6	29.862	0	285.72	897980000	64	Niben101Scf06171XLOC_063278	NA	PF00227;PF10584	Proteasome subunit; Proteasome subunit A N-terminal signature	T01
Niben101Scf06203XLOC_063460;Niben101Scf00321g05030	19.8168	19.7906	19.6457	20.1612	20.1646	19.5736	19.825	19.956	19.6712	19.9542	19.2689	20.6599	3	3	3	17.9	17.9	17.9	29.616	0	24.151	7393000	16	Niben101Scf06203XLOC_063460;Niben101Scf00321g05030	SH	PF00574	Clp protease	S14
Niben101Scf06235XLOC_063580;Niben101Scf10252XLOC_078472	20.9649	20.1094	21.5533	20.1824	20.5737	20.8179	20.2313	19.1057	20.9957	18.3241	18.8102	20.7877	3	3	3	4.9	4.9	4.9	117.18	0	22.43	12578000	21	Niben101Scf06235XLOC_063580;Niben101Scf10252XLOC_078472	NA	PF01436;PF13419;PF13905	NHL repeat; Haloacid dehalogenase-like hydrolase; Thioredoxin-like	NA
Niben101Scf06236XLOC_063591	21.6021	20.3707	17.859	21.6442	21.6608	21.0176	21.7277	20.6995	20.4454	20.6627	18.2547	20.187	22	3	3	42.8	6.6	6.6	79.843	0	30.092	18662000	22	Niben101Scf06236XLOC_063591	NA	PF00456;PF02779;PF02780	Transketolase, thiamine diphosphate binding domain; Transketolase, pyrimidine binding domain; Transketolase, C-terminal domain	NA
Niben101Scf06245XLOC_063625;Niben101Scf00792g04004;Niben101Scf02819g07011	21.3333	22.0122	20.4055	21.4636	21.421	21.0348	20.7648	20.6379	18.5997	21.7217	20.9677	19.8656	5	5	5	15.9	15.9	15.9	48.305	0	38.736	23724000	20	Niben101Scf06245XLOC_063625;Niben101Scf00792g04004	NA	PF00056;PF02866	lactate/malate dehydrogenase, NAD binding domain; lactate/malate dehydrogenase, alpha/beta C-terminal domain	NA
Niben101Scf06245XLOC_063626	18.7835	19.0411	18.4506	17.5341	18.7654	19.4928	19.337	18.5614	18.816	19.7099	19.5958	19.2427	10	2	2	24.5	6.8	6.8	65.667	0	13.416	2274700	7	Niben101Scf06245XLOC_063626	NA	PF01397;PF03936	Terpene synthase, N-terminal domain; Terpene synthase family, metal binding domain	NA
Niben101Scf06252XLOC_063676	22.9821	22.1826	23.2651	22.3962	22.3895	23.4418	24.1291	24.4015	23.41	19.0873	18.2941	19.2764	10	10	10	37.2	37.2	37.2	59.356	0	138.65	73579000	63	Niben101Scf06252XLOC_063676	SH	PF05577	Serine carboxypeptidase S28	S28
Niben101Scf06277XLOC_063768;Niben101Scf02849g06001;Niben101Scf07616XLOC_069897;Niben101Scf02195g06007	25.2997	24.5388	24.6158	24.2951	24.993	24.9421	24.9095	25.3305	23.9433	18.8192	18.2312	20.4883	13	13	13	47.8	47.8	47.8	45.096	0	156.59	220770000	72	Niben101Scf06277XLOC_063768	SH	PF01734	Patatin-like phospholipase	NA
Niben101Scf06287XLOC_063841;Niben101Scf12470XLOC_082618	23.9603	23.9096	24.4464	23.1509	24.3202	24.5461	24.335	24.2381	24.2121	19.8144	19.0642	18.4455	13	13	13	67.6	67.6	67.6	26.324	0	117.21	121660000	92	Niben101Scf06287XLOC_063841	SH	PF00657	GDSL-like Lipase/Acylhydrolase	NA
Niben101Scf06342XLOC_064009	27.0656	26.6051	26.6598	26.2143	27.1894	26.9718	27.0742	27.2479	27.7347	18.6022	18.9411	19.8964	17	15	1	42.5	35.9	3	56.498	0	229.17	977160000	114	Niben101Scf06342XLOC_064009	SH	PF00450	Serine carboxypeptidase	S10
Niben101Scf06349XLOC_064097	27.5182	27.1562	27.7361	26.9613	27.3174	27.6694	27.9073	27.7368	26.747	18.3219	18.9318	20.654	17	17	17	46.5	46.5	46.5	45.293	0	323.31	1298700000	160	Niben101Scf06349XLOC_064097	NA	PF13180;PF13365	PDZ domain; Trypsin-like peptidase domain	S01
Niben101Scf06382XLOC_064271	18.9696	18.9807	18.3818	19.7261	19.885	19.1489	19.2966	17.8372	18.7714	17.7051	20.1183	20.2249	10	3	3	33.8	10.6	10.6	57.97	0	22.112	3861600	11	Niben101Scf06382XLOC_064271	NA	PF00202	Aminotransferase class-III	NA
Niben101Scf06385XLOC_064294	22.9048	22.8818	22.7716	23.1598	22.847	22.5969	22.9883	22.7829	23.3892	22.54	22.2931	19.7683	5	5	2	30.4	30.4	16.8	23.696	0	37.783	62527000	33	Niben101Scf06385XLOC_064294	NA	PF00578	AhpC/TSA family	NA
Niben101Scf06394XLOC_064349;Niben101Scf02538g06008	21.9177	21.2384	21.7005	23.0212	21.9477	21.6171	21.4308	21.6715	20.9683	21.3064	20.2419	19.7782	6	6	6	20.5	20.5	20.5	55.037	0	40.483	30685000	16	Niben101Scf06394XLOC_064349;Niben101Scf02538g06008	NA	PF00205;PF02775;PF02776	Thiamine pyrophosphate enzyme, central domain; Thiamine pyrophosphate enzyme, C-terminal TPP binding domain; Thiamine pyrophosphate enzyme, N-terminal TPP binding domain	NA
Niben101Scf06404XLOC_064430	29.6822	29.6695	29.7369	28.1914	28.4893	30.0627	29.3656	29.2666	29.4255	20.3474	18.1046	21.6967	25	25	25	72.1	72.1	72.1	37.893	0	323.31	5099500000	250	Niben101Scf06404XLOC_064430	SH	PF07859	alpha/beta hydrolase fold	S09
Niben101Scf06424XLOC_064533	23.7118	24.4291	24.5318	24.5482	23.5342	24.4131	25.0141	24.3081	23.6623	24.5949	24.7685	24.1213	5	5	5	38	38	38	23.02	0	67.707	182330000	39	Niben101Scf06424XLOC_064533	PI	PF00197	Trypsin and protease inhibitor	I03
Niben101Scf06590XLOC_065313;Niben101Scf00901g01012;Niben101Scf06590XLOC_065308	22.718	21.6765	22.4674	23.677	23.1143	23.0137	23.0655	22.6925	22.7415	22.5579	21.9799	20.036	6	6	1	32	32	4	27.407	0	74.552	60899000	32	Niben101Scf06590XLOC_065313;Niben101Scf00901g01012	NA	PF00141	Peroxidase	NA
Niben101Scf06654XLOC_065540;Niben101Scf10188XLOC_078298	18.2539	18.2883	17.7584	18.989	18.8182	18.746	18.0113	18.8957	17.9078	18.8659	18.2641	20.7013	4	4	4	19.9	19.9	19.9	33.835	0	24.819	2941400	9	Niben101Scf06654XLOC_065540;Niben101Scf10188XLOC_078298	NA	PF11264	Thylakoid formation protein	NA
Niben101Scf06769XLOC_066066;Niben101Scf06769XLOC_066059	24.1158	24.5777	24.37	24.4554	24.7097	24.5282	23.6117	23.7868	24.6816	24.493	24.5432	23.7746	16	16	1	52.9	52.9	2.5	47.87	0	323.31	179860000	98	Niben101Scf06769XLOC_066066	NA	PF00113;PF03952	Enolase, C-terminal TIM barrel domain; Enolase, N-terminal domain	NA
Niben101Scf06809XLOC_066254	24.9573	24.9477	24.6548	25.119	24.5672	24.6398	24.2173	24.7756	24.9093	24.7575	25.0498	23.9414	16	16	3	55.7	55.7	9.6	42.299	0	159.56	254690000	106	Niben101Scf06809XLOC_066254	NA	PF00389;PF02826	D-isomer specific 2-hydroxyacid dehydrogenase, catalytic domain; D-isomer specific 2-hydroxyacid dehydrogenase, NAD binding domain	NA
Niben101Scf06826XLOC_066395;Niben101Scf06826XLOC_066392;Niben101Scf15187XLOC_085746	25.6181	24.9365	24.8501	25.3445	24.697	24.4602	25.211	26.0057	24.7486	25.5343	24.0554	24.8422	7	7	2	29.7	29.7	14.7	37.566	0	323.31	311010000	88	Niben101Scf06826XLOC_066395	NA	PF01789	PsbP	NA
Niben101Scf06849XLOC_066515;Niben101Scf01816g00009;Niben101Scf01210XLOC_019358;Niben101Scf02847XLOC_038452;Niben101Scf00291XLOC_007157;Niben101Scf09846XLOC_077482	22.2679	21.0397	21.0357	23.7599	21.6777	21.9233	22.0165	22.0089	18.3804	18.5867	18.8442	20.8701	4	4	3	14.8	14.8	11	34.179	0	25.082	37636000	12	Niben101Scf06849XLOC_066515;Niben101Scf01816g00009	NA	PF02874;PF00006;PF00306	ATP synthase alpha/beta family, beta-barrel domain; ATP synthase alpha/beta family, nucleotide-binding domain; ATP synthase alpha/beta chain, C terminal domain	NA
Niben101Scf06861XLOC_066563;Niben101Scf00451g03021;Niben101Scf08870XLOC_074715	20.233	20.2179	20.194	21.7397	20.1901	19.633	20.6408	20.6758	20.1327	20.1047	19.9409	19.7379	3	3	3	4.2	4.2	4.2	109.36	0	19.529	12883000	4	Niben101Scf06861XLOC_066563;Niben101Scf00451g03021	NA	PF04810;PF04811;PF04815;PF08033	Sec23/Sec24 zinc finger; Sec23/Sec24 trunk domain; Sec23/Sec24 helical domain; Sec23/Sec24 beta-sandwich domain	NA
Niben101Scf06866XLOC_066586;Niben101Scf06866XLOC_066584	24.1615	23.9651	24.4151	23.6766	24.268	24.1494	23.6494	23.7178	23.9284	19.3672	19.074	21.709	13	13	13	52.2	52.2	52.2	45.144	0	139.15	116590000	107	Niben101Scf06866XLOC_066586	SH	PF01425	Amidase	NA
Niben101Scf06909XLOC_066761;Niben101Scf06909XLOC_066758;Niben101Scf07466XLOC_069283	28.4956	27.27	27.1121	27.8176	27.8173	27.3676	28.0819	28.1856	26.1949	21.0188	19.8162	20.7501	16	16	14	46.6	46.6	43.7	41.813	0	323.31	1756500000	153	Niben101Scf06909XLOC_066761;Niben101Scf06909XLOC_066758	SH	PF00657	GDSL-like Lipase/Acylhydrolase	NA
Niben101Scf06912XLOC_066784;Niben101Scf06912XLOC_066796	21.512	21.4293	21.2005	22.0079	21.1779	21.2135	20.8617	20.9124	22.2044	18.7581	19.7395	19.9084	5	5	5	11	11	11	79.493	0	31.162	21206000	11	Niben101Scf06912XLOC_066784	SH	PF00082;PF02225;PF05922	Subtilase family; PA domain; Peptidase inhibitor I9	S08
Niben101Scf06958XLOC_066956;Niben101Scf00898g01009	21.3851	21.7821	21.1939	21.5663	20.9426	21.3368	21.4585	21.4219	21.3907	21.1792	21.445	19.7362	8	8	8	22.7	22.7	22.7	53.818	0	89.074	23600000	27	Niben101Scf06958XLOC_066956;Niben101Scf00898g01009	NA	NA	NA	NA
Niben101Scf06958XLOC_066965	22.299	21.5607	22.1508	22.3268	21.0803	21.9397	21.455	21.6599	23.242	18.4877	21.5904	19.7792	3	3	3	19.1	19.1	19.1	25.329	0	65.913	34972000	24	Niben101Scf06958XLOC_066965	NA	PF00043;PF13417	Glutathione S-transferase, C-terminal domain; Glutathione S-transferase, N-terminal domain	NA
Niben101Scf07000XLOC_067176	20.8615	21.816	21.263	19.0891	21.7315	21.9124	21.1362	20.325	21.0869	19.5341	21.0865	19.521	4	4	4	24.5	24.5	24.5	26.681	0	44.965	16672000	25	Niben101Scf07000XLOC_067176	NA	PF01789	PsbP	NA
Niben101Scf07004XLOC_067195	27.2687	27.3213	27.7044	26.4525	27.8713	28.4292	28.9346	29.0852	27.2134	18.0766	18.6479	20.5728	22	22	22	61.6	61.6	61.6	38.775	0	194.9	1830100000	183	Niben101Scf07004XLOC_067195	SH	PF07859	alpha/beta hydrolase fold	S09
Niben101Scf07005XLOC_067204;Niben101Scf07005XLOC_067202	25.7904	25.2535	25.2518	25.4272	25.3068	25.7264	25.4842	25.8209	25.6408	25.3271	24.8416	25.8333	16	16	4	48.4	48.4	11.5	47.085	0	308.61	400390000	122	Niben101Scf07005XLOC_067204	NA	PF07992	Pyridine nucleotide-disulphide oxidoreductase	NA
Niben101Scf07024XLOC_067315;Niben101Scf02837g05006;Niben101Ctg13368g00004;Niben101Scf05183g09004;Niben101Scf00397g11023;Niben101Scf07024XLOC_067311;Niben101Scf07466XLOC_069267;Niben101Scf07466XLOC_069261	22.0381	21.8677	21.0999	22.5095	21.7223	21.458	22.0669	22.3052	21.1942	21.803	21.1064	20.5529	7	7	7	19.4	19.4	19.4	49.675	0	49.736	35113000	32	Niben101Scf07024XLOC_067315;Niben101Scf02837g05006;Niben101Ctg13368g00004;Niben101Scf05183g09004	NA	PF00996	GDP dissociation inhibitor	NA
Niben101Scf07027XLOC_067332;Niben101Scf00592g15015	21.3533	22.4055	21.6127	21.6404	21.2072	21.5688	21.4522	22.0207	18.9694	22.1892	19.5937	20.2267	2	2	2	17.1	17.1	17.1	26.416	0	15.379	27860000	14	Niben101Scf07027XLOC_067332;Niben101Scf00592g15015	NA	PF01912	eIF-6 family	NA
Niben101Scf07054XLOC_067522	26.0834	25.0278	24.8427	25.2858	25.4373	25.3281	26.0942	26.1918	24.558	19.1104	18.7166	20.1733	17	17	16	49.8	49.8	45.8	44.649	0	323.31	356820000	122	Niben101Scf07054XLOC_067522	SH	PF03283	Pectinacetylesterase	NA
Niben101Scf07381XLOC_068851	21.3519	24.4061	21.9835	21.8524	22.1308	22.2775	20.8366	20.9479	17.335	21.2442	22.9515	19.5628	10	2	0	41.5	10.9	0	29.051	0	22.477	45667000	8	Niben101Scf07381XLOC_068851	NA	PF00244	14-3-3 protein	NA
Niben101Scf07382XLOC_068856;Niben101Scf12266XLOC_082293	21.1959	20.547	19.0551	22.3485	20.9396	20.3232	19.5588	21.8005	18.9885	23.1606	21.6523	20.4919	5	5	5	31.6	31.6	31.6	29.102	0	43.06	26141000	27	Niben101Scf07382XLOC_068856;Niben101Scf12266XLOC_082293	NA	PF00364	Biotin-requiring enzyme	NA
Niben101Scf07383XLOC_068883;Niben101Scf07383XLOC_068872;Niben101Scf07383XLOC_068871	18.8708	20.0739	17.7401	20.454	20.782	18.0397	20.5432	20.4176	20.6154	18.6455	18.9569	20.349	15	2	2	50.5	8.3	8.3	41.716	0	13.607	9707900	8	Niben101Scf07383XLOC_068883	NA	PF01370	NAD dependent epimerase/dehydratase family	NA
Niben101Scf07428XLOC_069079;Niben101Scf02756g00004	20.8291	23.3058	20.8965	20.6438	20.4146	19.9207	19.1497	20.2464	20.3442	21.1623	21.2853	19.9213	8	8	7	17.7	17.7	16	64.084	0	74.342	21420000	14	Niben101Scf07428XLOC_069079;Niben101Scf02756g00004	NA	PF00254;PF13414	FKBP-type peptidyl-prolyl cis-trans isomerase; TPR repeat	NA
Niben101Scf07438XLOC_069138;Niben101Scf12280XLOC_082323	25.5135	26.046	24.6775	25.4188	25.1875	25.2614	25.5553	24.6527	24.7642	25.2827	25.0688	24.4171	24	24	1	41.7	41.7	1.4	84.496	0	176.61	374010000	117	Niben101Scf07438XLOC_069138	NA	PF01717;PF08267	Cobalamin-independent synthase, Catalytic domain; Cobalamin-independent synthase, N-terminal domain	NA
Niben101Scf07459XLOC_069217;Niben101Scf04895g00007	22.0131	21.3667	17.8363	21.9303	21.7719	21.2777	21.7728	22.1041	22.1575	18.0766	17.9673	20.091	3	3	3	14.7	14.7	14.7	28.574	0	20.459	30155000	11	Niben101Scf07459XLOC_069217	NA	PF03332	Eukaryotic phosphomannomutase	NA
Niben101Scf07491XLOC_069351;Niben101Scf03200g01014	24.5276	24.8425	25.365	24.4004	24.8061	25.0884	25.6468	25.2463	25.8738	25.6173	25.5924	25.8368	11	11	11	41.9	41.9	41.9	35.218	0	323.31	296020000	129	Niben101Scf07491XLOC_069351	NA	PF00182;PF00187	Chitinase class I; Chitin recognition protein	NA
Niben101Scf07712XLOC_070271	23.4396	23.8917	23.9863	21.8746	24.3449	24.6905	24.3778	25.0746	22.6823	19.4504	19.2789	19.449	9	9	9	45.2	45.2	45.2	24.988	0	127.35	114730000	65	Niben101Scf07712XLOC_070271	SH	PF03959	Serine hydrolase (FSH1)	NA
Niben101Scf07722XLOC_070312;Niben101Scf03595g10006	21.2791	20.5791	20.5445	22.1692	21.6728	21.3917	21.3774	21.3901	22.3554	21.0523	20.9043	20.3107	6	6	2	23.5	23.5	11.5	35.576	0	90.533	25142000	18	Niben101Scf07722XLOC_070312;Niben101Scf03595g10006	NA	PF00549;PF02629	CoA-ligase; CoA binding domain	NA
Niben101Scf07725XLOC_070324;Niben101Scf07725XLOC_070326;Niben101Ctg07683g00002;Niben101Ctg02231g00001;Niben101Ctg06726g00003;Niben101Scf02468g05013;Niben101Scf01683g03006;Niben101Ctg13095g00002	20.072	21.2724	20.9068	21.0864	21.7068	20.9731	20.7175	20.3501	19.7597	20.619	20.8266	19.7193	11	3	2	30.5	8.8	6.4	63.103	0	26.95	15889000	24	Niben101Scf07725XLOC_070324	NA	PF03936;PF01397	Terpene synthase family, metal binding domain; Terpene synthase, N-terminal domain	NA
Niben101Scf07748XLOC_070446;Niben101Scf02469g01001	22.2133	21.6837	21.5109	21.6782	21.3422	21.9671	22.0848	21.0747	21.8701	17.6903	21.3086	19.4376	6	6	6	14	14	14	60.276	0	38.87	27587000	20	Niben101Scf07748XLOC_070446;Niben101Scf02469g01001	NA	PF02852;PF07992	Pyridine nucleotide-disulphide oxidoreductase, dimerisation domain; Pyridine nucleotide-disulphide oxidoreductase	NA
Niben101Scf07757XLOC_070473	20.3819	21.0002	20.8657	21.1667	21.0316	21.1044	22.863	21.4355	21.2576	21.4565	18.2596	19.5793	4	4	4	27.9	27.9	27.9	21.165	0	167.7	20496000	14	Niben101Scf07757XLOC_070473	PI	PF02428	Potato type II proteinase inhibitor family	I20
Niben101Scf07778XLOC_070548	19.9882	19.8822	20.2396	20.055	20.1306	19.6913	19.9295	19.4867	21.5893	19.707	18.9123	19.3437	14	2	2	41.9	7	7	49.825	0	14.825	8837300	13	Niben101Scf07778XLOC_070548	NA	PF07992	Pyridine nucleotide-disulphide oxidoreductase	NA
Niben101Scf07797XLOC_070678	25.0971	25.6438	25.538	24.6314	26.2223	25.8066	25.2627	24.5654	25.3046	18.1169	18.3125	19.5254	12	12	12	41.8	41.8	41.8	48.124	0	225.54	306250000	122	Niben101Scf07797XLOC_070678	NA	PF02450	Lecithin:cholesterol acyltransferase	NA
Niben101Scf07812XLOC_070728;Niben101Scf04838g02009	28.0116	27.2965	27.7001	27.0805	27.5871	27.6994	27.8193	28.5229	27.0718	18.0525	20.425	18.0126	13	13	13	50.7	50.7	50.7	40.309	0	323.31	1500500000	147	Niben101Scf07812XLOC_070728	SH	PF00657	GDSL-like Lipase/Acylhydrolase	NA
Niben101Scf07984XLOC_071338	23.0915	22.9145	22.6599	23.1865	21.9741	22.7974	22.2292	22.5693	21.9776	22.2739	19.6165	21.7903	8	8	1	17.7	17.7	4.4	57.239	0	62.347	55364000	19	Niben101Scf07984XLOC_071338	NA	PF00483	Nucleotidyl transferase	NA
Niben101Scf08072XLOC_071678;Niben101Scf04730g01022;Niben101Scf04730g01002	20.7012	20.963	21.0334	20.0662	21.2607	21.4515	20.3378	21.4196	21.2772	20.166	19.9512	20.8238	3	3	3	12.5	12.5	12.5	36.629	0	20.059	13701000	14	Niben101Scf08072XLOC_071678;Niben101Scf04730g01022;Niben101Scf04730g01002	SH	PF07859	alpha/beta hydrolase fold	NA
Niben101Scf08088XLOC_071716;Niben101Scf01221g02002;Niben101Scf05929XLOC_061990	20.0889	18.2919	20.254	20.2717	20.2858	19.7813	20.5058	20.4597	20.3826	18.9057	19.3681	19.4477	4	4	4	9.3	9.3	9.3	55.211	0	25.233	6987700	8	Niben101Scf08088XLOC_071716	NA	PF00330	Aconitase family (aconitate hydratase)	NA
Niben101Scf08127XLOC_071789;Niben101Scf04430g03004	25.1807	25.488	25.385	25.3878	25.0616	25.2413	24.6967	25.1417	25.4791	25.1067	25.018	24.5311	19	19	8	52.7	52.7	26.4	53.31	0	275.56	338100000	123	Niben101Scf08127XLOC_071789	NA	PF00393;PF03446	6-phosphogluconate dehydrogenase, C-terminal domain; NAD binding domain of 6-phosphogluconate dehydrogenase	NA
Niben101Scf08130XLOC_071859;Niben101Scf10205XLOC_078347;Niben101Scf08130XLOC_071858	22.595	23.4103	22.7997	22.4683	22.7407	23.1225	23.3098	22.6327	22.3405	22.3316	23.0627	21.6155	7	7	4	38.2	38.2	28.6	24.917	0	57.786	62078000	33	Niben101Scf08130XLOC_071859	NA	PF00043;PF13417	Glutathione S-transferase, C-terminal domain; Glutathione S-transferase, N-terminal domain	NA
Niben101Scf08195XLOC_072193;Niben101Scf12205XLOC_082205	20.1214	19.6605	16.6273	20.3637	20.2909	19.6656	20.8735	20.0466	20.9881	18.7797	20.0587	19.9111	3	3	3	13.8	13.8	13.8	42.901	0	42.704	9158700	18	Niben101Scf08195XLOC_072193;Niben101Scf12205XLOC_082205	SH	PF00657	GDSL-like Lipase/Acylhydrolase	NA
Niben101Scf08196XLOC_072220	23.9724	24.5029	23.792	23.0867	23.3131	23.8297	23.507	23.0168	23.4754	23.77	24.0437	23.4143	9	9	8	31.3	31.3	27.6	28.583	0	59.362	111540000	32	Niben101Scf08196XLOC_072220	NA	PF00043;PF02798	Glutathione S-transferase, C-terminal domain; Glutathione S-transferase, N-terminal domain	NA
Niben101Scf08273XLOC_072456	21.8081	21.5503	22.7564	22.3054	21.8408	22.4023	23.1241	22.2795	22.9097	18.7702	19.2981	19.8462	5	5	5	11.6	11.6	11.6	54.252	0	35.865	37192000	24	Niben101Scf08273XLOC_072456	SH	PF05577	Serine carboxypeptidase S28	S28
Niben101Scf08341XLOC_072690;Niben101Scf02944g01014;Niben101Scf01396g07008;Niben101Scf01191g02001	23.4013	22.2845	22.3811	22.1885	22.6791	23.4209	21.8572	22.6941	22.6108	21.9808	18.8501	20.4318	4	4	4	20.8	20.8	20.8	25.188	0	25.438	50981000	20	Niben101Scf08341XLOC_072690;Niben101Scf02944g01014;Niben101Scf01396g07008;Niben101Scf01191g02001	NA	PF00071	Ras family	NA
Niben101Scf08514XLOC_073268	27.5929	27.7017	28.4225	26.7251	27.7403	27.9361	28.1937	27.8376	28.1137	19.9855	19.5037	19.8532	13	13	13	65.4	65.4	65.4	25.562	0	323.31	1604900000	208	Niben101Scf08514XLOC_073268	SH	PF03959	Serine hydrolase (FSH1)	NA
Niben101Scf08544XLOC_073443;Niben101Scf05634g01008	21.5199	22.327	21.6214	20.8411	22.7157	22.5958	22.4174	22.3971	21.4016	18.7753	20.1181	20.7551	11	4	4	43.6	22.3	22.3	36.651	0	40.063	30682000	30	Niben101Scf08544XLOC_073443;Niben101Scf05634g01008	NA	PF00044;PF02800	Glyceraldehyde 3-phosphate dehydrogenase, NAD binding domain; Glyceraldehyde 3-phosphate dehydrogenase, C-terminal domain	NA
Niben101Scf08565XLOC_073518;Niben101Scf10055XLOC_077976	26.718	25.7767	25.7711	26.1281	25.981	26.0543	27.4485	27.7797	27.2189	20.1122	18.4819	20.2643	13	12	11	47.3	43.3	41	44.764	0	259.48	795870000	110	Niben101Scf08565XLOC_073518	SH	PF03283	Pectinacetylesterase	NA
Niben101Scf08590XLOC_073639;Niben101Scf04083g04040	23.5315	26.7283	23.924	24.4566	24.1228	23.5001	25.1005	25.4313	25.3567	25.7603	26.7553	22.7685	23	22	1	39.4	38	3.3	73.73	0	269.28	342550000	85	Niben101Scf08590XLOC_073639;Niben101Scf04083g04040	NA	PF00012	Hsp70 protein	NA
Niben101Scf08590XLOC_073645;Niben101Scf04083g04008	17.366	20.8763	21.5764	18.562	20.3079	20.2931	22.4108	21.4042	22.22	19.2119	19.9505	20.2259	4	4	4	16	16	16	25.792	0	23.427	16591000	11	Niben101Scf08590XLOC_073645;Niben101Scf04083g04008	NA	PF13599	Pentapeptide repeats (9 copies)	NA
Niben101Scf08618XLOC_073739;Niben101Scf08618XLOC_073742;Niben101Scf34389XLOC_091242;Niben101Scf12941XLOC_083202;Niben101Scf04639g06007;Niben101Scf07423XLOC_069048;Niben101Scf08618XLOC_073743;Niben101Scf08618XLOC_073738	25.2502	24.4054	23.2267	26.0674	24.5219	23.7434	24.4021	24.8511	23.5163	24.64	23.6533	20.5714	12	12	6	28.9	28.9	17.7	49.264	0	75.799	268520000	56	Niben101Scf08618XLOC_073739;Niben101Scf08618XLOC_073742;Niben101Scf34389XLOC_091242;Niben101Scf12941XLOC_083202;Niben101Scf04639g06007;Niben101Scf07423XLOC_069048;Niben101Scf08618XLOC_073743;Niben101Scf08618XLOC_073738	NA	PF00009;PF03143;PF03144	Elongation factor Tu GTP binding domain; Elongation factor Tu C-terminal domain; Elongation factor Tu domain 2	NA
Niben101Scf08721XLOC_074272	26.4666	26.2272	26.2981	26.7179	26.57	26.1071	25.9484	25.5077	26.1653	25.947	25.6512	26.0301	9	9	9	43.3	43.3	43.3	31.407	0	96.282	711950000	80	Niben101Scf08721XLOC_074272	NA	PF02567	Phenazine biosynthesis-like protein	NA
Niben101Scf08723XLOC_074283	22.7311	22.5154	22.2477	22.3425	22.5994	22.7957	21.8092	21.8662	21.7491	22.5544	22.4477	21.8034	8	8	1	34.8	34.8	4.4	40.318	0	258.86	43762000	35	Niben101Scf08723XLOC_074283	NA	PF00175;PF00970	Oxidoreductase NAD-binding domain; Oxidoreductase FAD-binding domain	NA
Niben101Scf08777XLOC_074457	21.0156	20.7432	21.863	20.7226	21.7285	22.5521	22.1591	23.0135	21.1497	17.9228	17.5994	20.5599	5	5	4	15.4	15.4	13	40.912	0	31.662	23658000	22	Niben101Scf08777XLOC_074457	SH	PF00657	GDSL-like Lipase/Acylhydrolase	NA
Niben101Scf08805XLOC_074571;Niben101Scf08586XLOC_073618;Niben101Scf08653XLOC_073913	20.0465	20.5254	18.3514	21.1014	19.9813	20.1456	18.6042	19.9523	20.3257	20.2665	18.9057	19.948	2	2	2	5.2	5.2	5.2	42.415	0	12.679	11037000	5	Niben101Scf08805XLOC_074571;Niben101Scf08586XLOC_073618;Niben101Scf08653XLOC_073913	NA	PF00009;PF03143;PF03144	Elongation factor Tu GTP binding domain; Elongation factor Tu C-terminal domain; Elongation factor Tu domain 2	NA
Niben101Scf08898XLOC_074797;Niben101Scf03396g01003;Niben101Scf02660g01003	21.9026	23.032	22.1753	22.8803	21.6662	22.4021	21.1067	20.8162	20.9457	21.3475	21.4587	20.0411	11	11	11	24.9	24.9	24.9	63.115	0	75.74	37855000	28	Niben101Scf08898XLOC_074797;Niben101Scf03396g01003	NA	PF00118	TCP-1/cpn60 chaperonin family	NA
Niben101Scf08921XLOC_074843;Niben101Scf03309g05005;Niben101Scf06027XLOC_062483;Niben101Scf03309g04010	24.4947	24.9321	26.0466	24.4718	25.5971	26.2383	23.766	24.6678	25.4321	18.0862	18.0889	22.0727	12	12	10	38	38	32.7	44.847	0	145.41	245210000	95	Niben101Scf08921XLOC_074843	SH	PF01764	Lipase (class 3)	NA
Niben101Scf09017XLOC_075132	18.8889	19.0508	17.9074	19.453	19.2493	19.7659	18.974	19.0953	19.0315	18.9158	17.2974	21.443	5	4	4	7	6.3	6.3	128.33	0	28.639	4200300	6	Niben101Scf09017XLOC_075132	NA	PF00899;PF09358;PF10585;PF16190;PF16191	ThiF family; Ubiquitin fold domain; Ubiquitin-activating enzyme active site; Ubiquitin-activating enzyme E1 FCCH domain; Ubiquitin-activating enzyme E1 four-helix bundle	NA
Niben101Scf09044XLOC_075187	23.0252	23.5672	23.8268	22.8929	23.6671	23.9042	25.4193	24.3659	25.2964	25.0245	23.8283	19.6735	5	5	5	35.5	35.5	35.5	26.866	0	94.74	149780000	35	Niben101Scf09044XLOC_075187	NA	PF00314	Thaumatin family	NA
Niben101Scf09075XLOC_075244;Niben101Scf04884g01012	27.4982	26.834	27.1264	27.0038	27.2882	27.6407	26.9374	26.2649	26.0468	19.5975	17.0377	19.7132	13	13	13	28.8	28.8	28.8	57.763	0	323.31	972500000	132	Niben101Scf09075XLOC_075244	SH	PF05577	Serine carboxypeptidase S28	S28
Niben101Scf09082XLOC_075276;Niben101Scf01068g00008	23.9098	24.3117	23.5941	24.4455	24.4804	24.5849	25.1308	24.5565	24.264	23.4476	23.2005	19.483	8	8	8	28.3	28.3	28.3	46.912	0	58.072	157020000	35	Niben101Scf09082XLOC_075276	NA	PF00155	Aminotransferase class I and II	NA
Niben101Scf09107XLOC_075366;Niben101Scf09107XLOC_075373;Niben101Scf14799XLOC_085335;Niben101Scf02289g10020;Niben101Scf09107XLOC_075372	21.3619	22.0221	21.0967	22.5968	20.7603	21.0409	21.2437	21.241	21.3577	21.2205	17.7117	21.0596	9	9	9	12.3	12.3	12.3	111.39	0	65.916	26790000	15	Niben101Scf09107XLOC_075366	NA	PF00343	Carbohydrate phosphorylase	NA
Niben101Scf09133XLOC_075479;Niben101Scf00096g04015;Niben101Scf09133XLOC_075483;Niben101Ctg02534g00003	21.1917	21.4199	21.1448	22.5979	21.5462	20.7585	22.1664	21.7166	21.2736	18.4793	20.9076	20.7674	13	4	1	46.7	12.5	4.2	41.702	0	42.033	24984000	10	Niben101Scf09133XLOC_075479;Niben101Scf00096g04015	NA	PF00022	Actin	NA
Niben101Scf09136XLOC_075495;Niben101Scf10608XLOC_079363;Niben101Scf10608XLOC_079358;Niben101Scf09136XLOC_075493;Niben101Scf09136XLOC_075494	26.178	25.9695	25.7858	26.3491	25.7324	25.8953	25.8008	25.854	25.5539	25.9815	25.2485	25.7133	17	17	3	49.5	49.5	14.4	53.119	0	136.48	553340000	111	Niben101Scf09136XLOC_075495;Niben101Scf10608XLOC_079363;Niben101Scf10608XLOC_079358	NA	PF00670;PF05221	S-adenosyl-L-homocysteine hydrolase, NAD binding domain; S-adenosyl-L-homocysteine hydrolase	NA
Niben101Scf09253XLOC_075847;Niben101Scf06349XLOC_064098	27.6129	27.7205	27.8499	27.5918	28.0258	28.006	27.6887	27.8335	28.0119	27.5554	27.5628	27.7308	14	14	9	49.6	49.6	28	38.311	0	323.31	1909100000	212	Niben101Scf09253XLOC_075847;Niben101Scf06349XLOC_064098	NA	PF00484	Carbonic anhydrase	NA
Niben101Scf09401XLOC_076146	22.5649	22.6205	22.0472	23.3433	22.3305	22.2497	23.2984	22.9437	22.7465	22.7758	22.5176	23.1012	3	3	3	16.7	16.7	16.7	25.505	0	25.222	60343000	25	Niben101Scf09401XLOC_076146	NA	PF00081;PF02777	Iron/manganese superoxide dismutases, alpha-hairpin domain; Iron/manganese superoxide dismutases, C-terminal domain	NA
Niben101Scf09459XLOC_076370;Niben101Scf03208g02006	22.8981	23.2554	23.2316	22.7793	23.1564	23.0148	24.1189	22.911	23.6596	22.5027	22.2632	20.3235	9	9	9	30.3	30.3	30.3	53.834	0	107.47	79675000	50	Niben101Scf09459XLOC_076370;Niben101Scf03208g02006	NA	PF07992;PF02852	Pyridine nucleotide-disulphide oxidoreductase; Pyridine nucleotide-disulphide oxidoreductase, dimerisation domain	NA
Niben101Scf09512XLOC_076470	18.7477	18.8085	19.1711	18.0425	19.273	19.544	18.7412	18.944	19.2761	18.5497	18.688	18.6623	2	2	2	6.8	6.8	6.8	57.493	0	14.402	3242900	10	Niben101Scf09512XLOC_076470	SH	PF00561	alpha/beta hydrolase fold	S33
Niben101Scf09590XLOC_076767;Niben101Scf09590XLOC_076772	22.8673	24.902	22.5539	23.5271	21.949	21.1549	21.9362	21.854	21.7056	23.1709	21.095	19.493	13	13	5	50	50	22.2	35.902	0	323.31	83913000	36	Niben101Scf09590XLOC_076767	NA	PF03171;PF14226	2OG-Fe(II) oxygenase superfamily; non-haem dioxygenase in morphine synthesis N-terminal	NA
Niben101Scf09597XLOC_076808;Niben101Scf04082g01004	20.8057	20.7387	21.4392	20.2412	20.7511	21.2541	22.2672	20.6597	21.6835	22.0543	22.1854	18.9072	4	4	4	14.7	14.7	14.7	33.687	0	32.852	19723000	23	Niben101Scf09597XLOC_076808;Niben101Scf04082g01004	NA	PF00445	Ribonuclease T2 family	NA
Niben101Scf09708XLOC_077116	20.415	21.3728	21.6424	20.8201	20.8228	20.7448	20.4298	20.7297	20.8559	21.0982	21.2758	20.8605	3	3	2	9.6	9.6	6.3	44.847	0	39.543	16500000	23	Niben101Scf09708XLOC_077116	NA	PF01218	Coproporphyrinogen III oxidase	NA
Niben101Scf09712XLOC_077153;Niben101Scf02280g09005;Niben101Scf02286g00010	22.7212	22.8892	23.1472	22.8637	22.4019	22.3767	22.3845	22.9545	22.7174	22.2765	22.0693	19.8336	9	9	4	27.2	27.2	11.5	42.548	0	58.663	53679000	24	Niben101Scf09712XLOC_077153;Niben101Scf02280g09005;Niben101Scf02286g00010	NA	PF00316	Fructose-1-6-bisphosphatase	NA
Niben101Scf09716XLOC_077157;Niben101Scf00577g01006	19.2266	21.8368	20.5609	20.277	20.447	20.5011	20.1356	20.6184	20.3361	19.6491	20.6431	19.86	7	4	4	17.4	11.1	11.1	65.571	0	41.042	12733000	19	Niben101Scf09716XLOC_077157;Niben101Scf00577g01006	NA	PF13646	HEAT repeats	NA
Niben101Scf09812XLOC_077399;Niben101Scf00752g03015;Niben101Scf00752g03014	24.4721	23.7218	24.6199	23.8516	24.1724	24.0734	25.1125	24.6326	26.2497	18.7958	17.9656	20.6749	16	16	16	53.4	53.4	53.4	38.476	0	323.31	180180000	69	Niben101Scf09812XLOC_077399	SH	PF00657	GDSL-like Lipase/Acylhydrolase	NA
Niben101Scf09871XLOC_077564	24.6321	23.6968	24.4413	23.9488	24.5629	24.1579	25.4188	24.7151	25.7608	19.1258	18.9519	18.9158	10	10	10	34.1	34.1	34.1	40.395	0	132.64	197170000	60	Niben101Scf09871XLOC_077564	SH	PF00657	GDSL-like Lipase/Acylhydrolase	NA
Niben101Scf09883XLOC_077593;Niben101Scf00163g00010	21.4475	21.1886	21.1926	22.1892	21.0801	22.045	20.9854	21.4385	20.9646	21.0421	19.0972	20.0613	4	4	4	14.6	14.6	14.6	35.872	0	23.606	23686000	9	Niben101Scf09883XLOC_077593	NA	PF01370	NAD dependent epimerase/dehydratase family	NA
Niben101Scf09885XLOC_077597	29.4285	30.5847	30.2535	25.6909	25.8805	25.9306	23.9238	22.0755	24.873	22.8068	22.0575	19.0814	17	17	12	43.6	43.6	29.6	51.786	0	323.31	3166600000	125	Niben101Scf09885XLOC_077597	PLCP	PF00112;PF00396;PF08246	Papain family cysteine protease; Granulin; Cathepsin propeptide inhibitor domain (I29)	C01
Niben101Scf10055XLOC_077977;Niben101Scf04046g00008;Niben101Scf01374g10019;Niben101Scf03942g02001	25.5177	24.7572	24.7571	25.2286	24.3584	24.7115	24.7628	25.2435	25.3441	25.2404	24.2932	24.8705	17	17	15	37.9	37.9	33.7	65.386	0	133.78	267060000	104	Niben101Scf10055XLOC_077977	NA	PF00390;PF03949	Malic enzyme, N-terminal domain; Malic enzyme, NAD binding domain	NA
Niben101Scf10132XLOC_078157	24.4041	24.826	23.7937	24.8242	23.4648	22.8605	24.0821	24.3842	24.1887	24.3728	24.1755	19.926	6	2	2	15.4	6.2	6.2	53.895	0	73.624	168010000	16	Niben101Scf10132XLOC_078157	NA	PF00180	Isocitrate/isopropylmalate dehydrogenase	NA
Niben101Scf10157XLOC_078222;Niben101Scf04910g01007;Niben101Scf10157XLOC_078223;Niben101Scf04910g01004;Niben101Scf06933XLOC_066847;Niben101Scf02437g04010	20.3389	21.5187	20.0162	20.7405	20.2201	19.7018	19.7024	20.3423	16.8766	20.1968	20.2901	19.45	4	4	4	6.3	6.3	6.3	92.49	0	27.512	12193000	5	Niben101Scf10157XLOC_078222;Niben101Scf04910g01007	NA	PF00534;PF00862	Glycosyl transferases group 1; Sucrose synthase	NA
Niben101Scf10162XLOC_078259	24.6062	24.3309	23.9222	25.0327	24.4105	24.4714	24.5347	24.5234	24.3934	24.3487	24.135	22.6071	19	19	3	61.5	61.5	13.1	53.483	0	256.87	196120000	102	Niben101Scf10162XLOC_078259	NA	PF00155	Aminotransferase class I and II	NA
Niben101Scf10189XLOC_078310;Niben101Scf07417XLOC_069041	20.533	21.429	20.4753	21.0898	20.7903	21.1441	20.7267	20.2581	20.7901	21.0001	21.5568	20.9926	5	5	4	20.5	20.5	18.5	48.838	0	40.588	17772000	35	Niben101Scf10189XLOC_078310;Niben101Scf07417XLOC_069041	NA	PF00108;PF02803	Thiolase, N-terminal domain; Thiolase, C-terminal domain	NA
Niben101Scf10254XLOC_078475	22.3954	21.9229	20.7242	22.5613	21.6738	20.6784	20.7333	20.7263	19.4184	21.1397	20.8188	20.709	4	4	4	22.9	22.9	22.9	25.495	0	23.698	24713000	12	Niben101Scf10254XLOC_078475	NA	PF13417	Glutathione S-transferase, N-terminal domain	NA
Niben101Scf10277XLOC_078510;Niben101Scf01911g15015;Niben101Scf02139g02009;Niben101Scf07423XLOC_069049;Niben101Scf06562XLOC_065182	22.1053	24.5765	22.6617	24.5196	22.9449	22.2669	22.9158	22.3635	21.6665	22.3414	23.3995	20.1172	12	12	0	19.5	19.5	0	89.371	0	264.08	90831000	23	Niben101Scf10277XLOC_078510;Niben101Scf01911g15015;Niben101Scf02139g02009;Niben101Scf07423XLOC_069049	NA	PF00004;PF02359;PF02933	ATPase family associated with various cellular activities (AAA); Cell division protein 48 (CDC48), N-terminal domain; Cell division protein 48 (CDC48), domain 2	NA
Niben101Scf10278XLOC_078515;Niben101Scf01980g12010	20.6906	21.4166	20.4804	18.4688	20.4972	20.4575	20.4011	20.452	20.335	17.9955	17.5076	19.9052	5	2	2	22.4	11	11	28.797	0	13.066	12109000	5	Niben101Scf10278XLOC_078515;Niben101Scf01980g12010	NA	PF00244	14-3-3 protein	NA
Niben101Scf10305XLOC_078565;Niben101Scf09869XLOC_077542;Niben101Scf06716XLOC_065799	20.9856	21.9304	21.1343	21.3317	21.2047	20.9161	22.325	21.8027	22.2628	17.7821	18.798	19.2038	4	4	4	20.1	20.1	20.1	27.201	0	24.514	23482000	10	Niben101Scf10305XLOC_078565;Niben101Scf09869XLOC_077542;Niben101Scf06716XLOC_065799	NA	PF00227;PF10584	Proteasome subunit; Proteasome subunit A N-terminal signature	T01
Niben101Scf10316XLOC_078622;Niben101Scf10316XLOC_078616;Niben101Scf10316XLOC_078617;Niben101Scf02479g02017;Niben101Scf05048g00001	24.6362	24.1214	23.9684	24.4105	23.8627	24.1899	24.4208	24.0205	24.9699	24.2839	23.8863	20.0277	7	7	2	25.5	25.5	8.3	44.835	0	53.427	167810000	48	Niben101Scf10316XLOC_078622	NA	PF00316	Fructose-1-6-bisphosphatase	NA
Niben101Scf10353XLOC_078746	23.3939	23.085	23.7713	23.13	23.1967	23.0309	22.8414	23.1819	17.9543	18.0816	19.0198	20.8334	4	2	2	7.2	2.2	2.2	47.216	0	12.545	61084000	6	Niben101Scf10353XLOC_078746	SH	PF01764	Lipase (class 3)	NA
Niben101Scf10386XLOC_078848;Niben101Scf00248XLOC_006466	24.1526	24.5593	24.707	23.9426	24.9222	24.2442	25.6452	25.1227	24.8664	18.7502	18.2088	20.4437	18	16	6	37.4	34.8	13	91.548	0	149.98	198910000	70	Niben101Scf10386XLOC_078848	SH	PF00326	Prolyl oligopeptidase family	S09
Niben101Scf10400XLOC_078885;Niben101Scf07309XLOC_068607;Niben101Scf10400XLOC_078886;Niben101Scf01890g01005;Niben101Scf01911g08012	21.1878	21.7868	21.9456	22.5739	20.8946	22.2999	21.4533	20.7849	21.7896	21.4804	21.5363	19.3922	9	9	9	22.2	22.2	22.2	62.104	0	260.15	28961000	18	Niben101Scf10400XLOC_078885;Niben101Scf07309XLOC_068607	NA	PF00118	TCP-1/cpn60 chaperonin family	NA
Niben101Scf10434XLOC_078961;Niben101Scf07365XLOC_068805	21.2562	21.3135	21.849	20.2782	21.5735	21.8271	23.041	22.6582	18.28	18.1357	18.5962	20.4392	7	7	7	19.6	19.6	19.6	66.526	0	47.16	25054000	20	Niben101Scf10434XLOC_078961;Niben101Scf07365XLOC_068805	SH	PF01425	Amidase	NA
Niben101Scf10464XLOC_079035;Niben101Scf10464g00004.1	25.0449	24.6525	25.1686	24.6454	24.974	25.0295	25.4365	25.2806	25.6786	20.2997	18.7642	20.901	9	9	9	27.9	27.9	27.9	56.109	0	74.684	252040000	68	Niben101Scf10464XLOC_079035	SH	PF00450	Serine carboxypeptidase	S10
Niben101Scf10490XLOC_079122	23.8938	23.5388	24.8951	20.4778	20.763	18.6441	18.9285	18.885	18.7944	19.4716	16.9271	21.5613	13	3	3	33	11.7	11.7	34.556	0	45.069	46017000	12	Niben101Scf10490XLOC_079122	PLCP	PF00112;PF08246	Papain family cysteine protease; Cathepsin propeptide inhibitor domain (I29)	C01
Niben101Scf10490XLOC_079123	22.2293	22.0181	21.8034	21.272	21.4329	22.4398	24.5589	21.6621	25.0997	19.2171	20.0026	20.4793	8	3	3	76.4	28.5	28.5	13.642	0	41.762	62003000	8	Niben101Scf10490XLOC_079123	NA	PF00085	Thioredoxin	NA
Niben101Scf10505XLOC_079158;Niben101Scf04582g03004;Niben101Scf13505XLOC_083907	22.6026	23.3897	22.8341	22.7197	23.0385	23.0275	23.1141	22.4734	23.2269	22.6266	23.0459	20.1912	12	12	12	33.2	33.2	33.2	57.134	0	102.75	67605000	68	Niben101Scf10505XLOC_079158	NA	PF00085;PF13848	Thioredoxin; Thioredoxin-like domain	NA
Niben101Scf10532XLOC_079207;Niben101Scf10532XLOC_079209;Niben101Scf01346g01009	27.0454	26.8492	26.222	27.1743	27.5359	26.7723	27.3549	27.5812	27.0156	29.4375	28.7939	29.1123	7	6	2	26.2	22.7	5.8	27.559	0	101.9	1821000000	56	Niben101Scf10532XLOC_079207;Niben101Scf10532XLOC_079209	NA	PF00364	Biotin-requiring enzyme	NA
Niben101Scf10834XLOC_079732;Niben101Scf06256XLOC_063681	20.4166	24.5268	18.1885	21.2739	20.4508	17.179	21.8744	21.7488	21.3039	22.5088	24.3305	20.3068	9	9	5	30.5	30.5	21.8	50.09	0	268.82	52632000	18	Niben101Scf10834XLOC_079732;Niben101Scf06256XLOC_063681	NA	PF00262	Calreticulin family	NA
Niben101Scf10836XLOC_079745;Niben101Scf07926XLOC_071130;Niben101Scf04437g00011	19.8707	20.1883	20.0162	19.9927	19.7898	19.8553	19.402	19.4872	19.8943	19.9023	18.9797	19.7306	3	3	3	17.1	17.1	17.1	30.49	0	19.167	7375700	5	Niben101Scf10836XLOC_079745;Niben101Scf07926XLOC_071130;Niben101Scf04437g00011	NA	PF00155	Aminotransferase class I and II	NA
Niben101Scf10910XLOC_079881;Niben101Scf12623XLOC_082799	25.0393	24.9644	24.7923	25.0022	24.4549	24.8501	24.4666	24.6522	24.4822	24.8507	24.2109	24.5472	16	16	16	55.2	55.2	55.2	45.149	0	158.3	251540000	109	Niben101Scf10910XLOC_079881;Niben101Scf12623XLOC_082799	NA	PF00485	Phosphoribulokinase / Uridine kinase family	NA
Niben101Scf11126XLOC_080231;Niben101Scf08947XLOC_074946	22.9497	22.4124	22.6171	22.4541	21.4682	21.5284	20.9954	22.157	20.6806	18.6805	22.1924	19.1757	4	4	4	17.4	17.4	17.4	39.703	0	67.835	37360000	19	Niben101Scf11126XLOC_080231;Niben101Scf08947XLOC_074946	NA	PF13242;PF13344	HAD-hyrolase-like; Haloacid dehalogenase-like hydrolase	NA
Niben101Scf11178XLOC_080336;Niben101Scf02582g05007	31.3207	31.6748	31.0998	32.1922	31.8891	30.8066	31.984	32.0618	30.7928	31.6155	31.059	29.7897	33	33	3	62.9	62.9	12.4	45.712	0	323.31	29387000000	433	Niben101Scf11178XLOC_080336	NA	PF00016;PF01039	Ribulose bisphosphate carboxylase large chain, catalytic domain; Carboxyl transferase domain	NA
Niben101Scf11738XLOC_081471	22.3624	22.6341	21.3688	22.3616	21.2228	20.9112	21.1221	21.7762	21.4925	21.5223	21.2722	20.6335	7	7	4	11	11	8	110.6	0	43.71	30903000	15	Niben101Scf11738XLOC_081471	NA	PF01433;PF11940	Peptidase family M1; Domain of unknown function (DUF3458)	M01
Niben101Scf11922XLOC_081818;Niben101Scf00557g02015	19.8381	21.1674	20.2582	21.0494	19.8737	19.9752	20.7692	21.103	20.0393	20.7953	21.0953	20.0702	5	5	5	17.7	17.7	17.7	52.425	0	97.987	14802000	25	Niben101Scf11922XLOC_081818;Niben101Scf00557g02015	NA	PF00285	Citrate synthase	NA
Niben101Scf11936XLOC_081837;Niben101Scf01789g02047;Niben101Scf11936XLOC_081840;Niben101Scf07231XLOC_068251	21.6308	21.84	20.7942	22.8461	21.8216	21.0802	21.5733	21.7326	21.5497	21.4765	18.2395	20.2627	5	5	5	18.7	18.7	18.7	40.095	0	162.84	31001000	25	Niben101Scf11936XLOC_081837;Niben101Scf01789g02047	NA	PF00180	Isocitrate/isopropylmalate dehydrogenase	NA
Niben101Scf12308XLOC_082374	21.5994	21.1364	21.5641	21.8834	22.0983	22.4107	22.0247	21.7666	21.6598	21.5195	21.6275	21.1588	5	5	2	27	27	14.7	27.949	0	34.632	33643000	23	Niben101Scf12308XLOC_082374	NA	PF00175	Oxidoreductase NAD-binding domain	NA
Niben101Scf12367XLOC_082460	21.9907	21.3114	22.9187	21.7581	21.8825	21.7645	21.7524	21.7576	22.4796	19.9245	19.6025	20.4833	4	4	4	24.3	24.3	24.3	40.13	0	45.306	27486000	24	Niben101Scf12367XLOC_082460	SH	PF00657	GDSL-like Lipase/Acylhydrolase	NA
Niben101Scf12639XLOC_082822	26.5114	26.2297	26.3223	26.2022	26.6224	26.7486	26.7218	27.0206	26.5239	19.1454	18.9646	21.5461	11	11	11	51.1	51.1	51.1	39.875	0	183.96	736770000	72	Niben101Scf12639XLOC_082822	SH	PF00657	GDSL-like Lipase/Acylhydrolase	NA
Niben101Scf12813XLOC_083046	29.09	28.9087	29.6021	24.0154	24.9945	25.1699	23.5273	17.8465	19.9847	19.356	18.7104	20.626	10	6	6	31.5	17.4	17.4	51.539	0	323.31	1301700000	28	Niben101Scf12813XLOC_083046	PLCP	PF00112;PF00396;PF08246	Papain family cysteine protease; Granulin; Cathepsin propeptide inhibitor domain (I29)	C01
Niben101Scf12852XLOC_083083;Niben101Scf02486g05002	23.182	22.5	22.5908	22.7372	22.3109	21.6492	24.3429	24.1165	22.9402	18.3092	18.9534	20.2516	12	11	11	39.8	38.1	38.1	46.701	0	170.6	67805000	42	Niben101Scf12852XLOC_083083;Niben101Scf02486g05002	SH	PF03283	Pectinacetylesterase	NA
Niben101Scf12852XLOC_083084;Niben101Scf02486g08008	25.7251	25.39	25.8083	25.4516	25.8906	25.017	26.4865	25.9965	25.7396	18.7434	18.5309	19.6978	8	8	8	50.2	50.2	50.2	30.157	0	64.441	406910000	48	Niben101Scf12852XLOC_083084	SH	PF03629	Domain of unknown function (DUF303)	NA
Niben101Scf12868XLOC_083108;Niben101Scf07275XLOC_068475;Niben101Scf05506g06005;Niben101Scf05506g06008;Niben101Scf00119g05010	26.5099	27.3793	26.3099	26.9918	26.3775	26.4018	25.5058	25.8035	25.6625	26.9397	26.8238	25.5823	26	26	4	48.1	48.1	8.8	71.01	0	323.31	899640000	187	Niben101Scf12868XLOC_083108;Niben101Scf07275XLOC_068475	NA	PF00012	Hsp70 protein	NA
Niben101Scf12966XLOC_083225;Niben101Scf04198g01001;Niben101Scf04198g01002;Niben101Scf12966XLOC_083223;Niben101Scf12966XLOC_083221	24.8369	23.619	23.8037	25.0456	23.6071	23.8237	23.6642	24.1046	24.4205	24.7757	23.6617	23.7859	20	20	20	15.4	15.4	15.4	177.1	0	164.64	176650000	61	Niben101Scf12966XLOC_083225;Niben101Scf04198g01001	NA	PF00310;PF01493;PF01645;PF04898	Glutamine amidotransferases class-II; GXGXG motif; Conserved region in glutamate synthase; Glutamate synthase central domain	C44
Niben101Scf13103XLOC_083396	29.4554	29.0683	29.0974	29.1966	28.7971	29.0712	28.614	28.9749	29.4891	29.1819	28.4103	29.1658	19	19	1	55.9	55.9	4.8	42.553	0	323.31	4739000000	237	Niben101Scf13103XLOC_083396	NA	PF00274	Fructose-bisphosphate aldolase class-I	NA
Niben101Scf13167XLOC_083502;Niben101Scf10122XLOC_078125	18.9783	19.0528	18.9148	19.2672	19.1013	19.1208	17.8783	18.8654	17.8256	19.0724	18.343	20.7912	1	1	1	10.3	10.3	10.3	19.363	0	61.217	3805200	4	Niben101Scf13167XLOC_083502;Niben101Scf10122XLOC_078125	NA	PF00462	Glutaredoxin	NA
Niben101Scf13180XLOC_083512;Niben101Scf01677g04003	24.7573	24.908	25.0034	24.4772	24.6533	25.0515	24.5427	24.5425	24.7294	24.5103	24.0406	24.3721	11	11	3	51.2	51.2	21.3	39.015	0	191.07	231120000	81	Niben101Scf13180XLOC_083512	NA	PF07992	Pyridine nucleotide-disulphide oxidoreductase	NA
Niben101Scf13185XLOC_083533;Niben101Scf05516g03003	18.9915	18.6997	16.9454	18.9132	19.2082	19.3231	20.7508	19.82	19.1183	17.4053	18.5004	19.4344	2	2	2	5.3	5.3	5.3	71.811	0	13.038	4724400	7	Niben101Scf13185XLOC_083533;Niben101Scf05516g03003	NA	PF02450	Lecithin:cholesterol acyltransferase	NA
Niben101Scf13227XLOC_083592	21.5471	20.6475	20.4621	22.132	20.0102	20.5059	20.8071	21.4787	20.0364	21.0996	20.87	20.0261	7	7	1	19.7	19.7	4	70.318	0	50.131	19694000	17	Niben101Scf13227XLOC_083592	NA	PF00378;PF00725;PF02737	Enoyl-CoA hydratase/isomerase; 3-hydroxyacyl-CoA dehydrogenase, C-terminal domain; 3-hydroxyacyl-CoA dehydrogenase, NAD binding domain	NA
Niben101Scf13411XLOC_083806	23.0674	22.7366	21.838	23.4668	22.8127	22.9691	22.306	22.7015	21.7227	22.477	18.1782	19.7145	8	8	2	22	22	3.8	61.191	0	62	59033000	30	Niben101Scf13411XLOC_083806	NA	PF01676;PF06415	Metalloenzyme superfamily; BPG-independent PGAM N-terminus (iPGM_N)	NA
Niben101Scf13411XLOC_083821	22.4604	21.7561	21.1712	22.9473	21.7077	21.0641	22.0649	23.031	20.8852	22.199	21.5698	20.0864	4	4	1	16.4	16.4	4.5	28.62	0	50.869	39958000	23	Niben101Scf13411XLOC_083821	NA	PF01789	PsbP	NA
Niben101Scf13448XLOC_083868	31.7148	30.9252	31.5193	31.1519	31.4229	31.0885	31.9086	31.7308	31.7139	21.5612	20.0184	22.7004	16	16	8	42.5	42.5	20.2	56.289	0	323.31	21942000000	232	Niben101Scf13448XLOC_083868	SH	PF00450	Serine carboxypeptidase	S10
Niben101Scf13540XLOC_083983	22.314	21.6473	22.028	22.624	22.067	22.3983	21.4918	21.7798	21.9645	22.11	21.6369	22.6519	11	5	1	50.4	34	5	35.63	0	86.417	36474000	47	Niben101Scf13540XLOC_083983	NA	PF00056;PF02866	lactate/malate dehydrogenase, NAD binding domain; lactate/malate dehydrogenase, alpha/beta C-terminal domain	NA
Niben101Scf13571XLOC_084031;Niben101Scf13571XLOC_084033	25.7796	25.6211	26.1348	25.4103	25.8951	26.5798	26.0448	25.6202	26.3668	17.9067	18.7615	19.5001	29	29	28	56.1	56.1	54.7	84.7	0	323.31	448370000	185	Niben101Scf13571XLOC_084031	SH	PF00326;PF02897	Prolyl oligopeptidase family; Prolyl oligopeptidase, N-terminal beta-propeller domain	S09
Niben101Scf13857XLOC_084431;Niben101Scf01455XLOC_022395	20.0406	21.004	20.828	21.3408	20.5805	20.4467	20.6623	20.6104	18.3167	20.1938	19.2485	19.2913	4	4	3	5	5	4.1	122.94	0	27.006	13147000	11	Niben101Scf13857XLOC_084431	NA	PF00133;PF08264	tRNA synthetases class I (I, L, M and V); Anticodon-binding domain of tR tRNA synthetases class I (I, L, M and V); Anticodon-binding domain of tRNA	NA
Niben101Scf14282XLOC_084866	20.7405	21.2978	20.4955	20.5875	20.7326	20.1162	20.017	20.0943	20.5283	20.713	20.6505	20.2767	4	4	1	9.3	9.3	2.3	67.517	0	38.393	13309000	16	Niben101Scf14282XLOC_084866	NA	PF00342	Phosphoglucose isomerase	NA
Niben101Scf14338XLOC_084942;Niben101Scf03693g01008	21.9898	21.6978	21.3753	22.5108	22.1792	22.1231	22.2307	21.4316	20.8734	20.9322	20.6901	19.1255	6	6	6	13.2	13.2	13.2	69.391	0	43.185	33999000	29	Niben101Scf14338XLOC_084942;Niben101Scf03693g01008	NA	PF00890;PF02910	FAD binding domain; Fumarate reductase flavoprotein C-term	NA
Niben101Scf14394XLOC_085013;Niben101Scf15536XLOC_086008;Niben101Scf14394XLOC_085006;Niben101Scf00369g07016;Niben101Scf03197XLOC_041659	20.5257	23.6649	20.9301	20.9996	21.0852	18.7326	21.061	21.1392	20.769	22.0542	22.1973	20.4023	21	4	1	37.2	10.1	3	73.362	0	132.24	27090000	16	Niben101Scf14394XLOC_085013	NA	PF00012	Hsp70 protein	NA
Niben101Scf14799XLOC_085334;Niben101Scf02289g10030	22.9363	23.513	23.2226	22.3859	23.7689	22.9442	22.9907	23.7434	23.0846	23.2641	23.2363	22.7933	8	8	8	38.9	38.9	38.9	40.679	0	159.21	75754000	79	Niben101Scf14799XLOC_085334	NA	PF00332	Glycosyl hydrolases family 17	NA
Niben101Scf14996XLOC_085557;Niben101Scf14996XLOC_085561	26.9617	27.3871	26.7989	28.1849	27.067	26.8033	27.2839	27.4767	27.1476	27.3829	27.2005	26.8451	21	21	17	60.2	60.2	52.8	56.848	0	323.31	1514200000	234	Niben101Scf14996XLOC_085557;Niben101Scf14996XLOC_085561	NA	PF00199;PF06628	Catalase; Catalase-related immune-responsive	NA
Niben101Scf15022XLOC_085579	19.2877	20.1837	19.4387	18.7807	17.9556	18.6077	17.8876	18.1556	19.6915	17.0959	18.5559	20.6061	9	2	2	27	8.1	8.1	40.804	0	13.062	2351100	4	Niben101Scf15022XLOC_085579	PLCP	PF00112;PF08246	Papain family cysteine protease; Cathepsin propeptide inhibitor domain (I29)	C01
Niben101Scf15120XLOC_085689	22.1969	21.2923	22.7937	22.0008	21.9412	22.3076	22.2654	21.7757	22.999	21.5734	21.9936	22.633	5	5	2	28.6	28.6	12.6	26.195	0	37.428	34787000	17	Niben101Scf15120XLOC_085689	NA	PF00334	Nucleoside diphosphate kinase	NA
Niben101Scf15187XLOC_085751	24.425	23.3704	23.7343	24.2917	23.0271	22.4526	24.064	24.1319	22.3253	23.4717	22.3956	22.7953	6	1	1	21.8	4.2	4.2	31.265	0.0010881	6.9415	119850000	11	Niben101Scf15187XLOC_085751	NA	PF01789	PsbP	NA
Niben101Scf15467XLOC_085950	22.9452	23.8869	23.7575	22.3088	24.1482	24.4858	22.2128	22.1327	21.4725	16.83	18.7417	20.5406	12	12	12	39.4	39.4	39.4	44.64	0	94.545	81320000	47	Niben101Scf15467XLOC_085950	SH	PF01734	Patatin-like phospholipase	NA
Niben101Scf16150XLOC_086517;Niben101Scf20666XLOC_088664;Niben101Scf10031XLOC_077902;Niben101Scf04287XLOC_051067;Niben101Scf01964g07005;Niben101Scf01964g07001;Niben101Scf01230g01010;Niben101Scf00332XLOC_007707;Niben101Scf00231g07002;Niben101Scf10440XLOC_078993;Niben101Scf01236g05023;Niben101Scf00263XLOC_006627;Niben101Scf03045g07003	19.5599	17.9348	17.7096	20.1643	19.1946	19.3267	18.8091	20.7656	17.6543	18.5407	18.0109	20.0786	3	3	3	31.8	31.8	31.8	19.501	0	29.751	6446100	10	Niben101Scf16150XLOC_086517;Niben101Scf20666XLOC_088664;Niben101Scf10031XLOC_077902;Niben101Scf04287XLOC_051067;Niben101Scf01964g07005;Niben101Scf01964g07001;Niben101Scf01230g01010;Niben101Scf00332XLOC_007707;Niben101Scf00231g07002;Niben101Scf10440XLOC_078993;Niben101Scf01236g05023;Niben101Scf00263XLOC_006627	NA	PF00025	ADP-ribosylation factor family	NA
Niben101Scf16278XLOC_086638;Niben101Scf07162XLOC_067954;Niben101Scf02740g01002	22.0174	22.8182	22.3569	21.9595	22.914	22.6725	21.6421	22.569	21.9718	21.5432	21.6041	19.3274	10	8	8	28.6	22.2	22.2	55.66	0	84.26	40815000	36	Niben101Scf16278XLOC_086638;Niben101Scf07162XLOC_067954	NA	PF00171	Aldehyde dehydrogenase family	NA
Niben101Scf16888XLOC_086972;Niben101Scf01847g02012;Niben101Scf04327g01005;Niben101Scf01852g01023	21.9904	21.4464	21.5651	21.5536	21.5138	21.5473	21.2948	21.9251	21.3679	22.8351	21.7946	21.576	5	5	5	26.3	26.3	26.3	34.78	0	59.224	26374000	23	Niben101Scf16888XLOC_086972;Niben101Scf01847g02012	NA	PF00121	Triosephosphate isomerase	NA
Niben101Scf18107XLOC_087668;Niben101Scf02572g03001	18.2491	19.05	18.1164	17.97	19.0773	18.7971	17.9154	18.896	18.3429	17.5203	17.9028	20.6909	3	3	3	13.5	13.5	13.5	43.28	0	19.071	2505800	7	Niben101Scf18107XLOC_087668;Niben101Scf02572g03001	NA	PF00155;PF02984	Aminotransferase class I and II; Cyclin, C-terminal domain	NA
Niben101Scf18107XLOC_087670;Niben101Scf02572g03008	19.4534	20.3293	20.1531	20.1939	20.2708	21.0293	20.7656	20.263	21.2594	18.5204	18.7653	20.2588	5	5	5	18.9	18.9	18.9	51.261	0	87.142	11172000	20	Niben101Scf18107XLOC_087670;Niben101Scf02572g03008	NA	NA	NA	NA
Niben101Scf21026XLOC_088771;Niben101Scf02807g11016	18.9589	21.4863	19.2516	19.3195	19.1081	18.2754	18.1974	18.6704	19.0326	17.7804	20.3332	20.3073	3	3	3	3.2	3.2	3.2	146.68	0	22.509	6386700	6	Niben101Scf21026XLOC_088771;Niben101Scf02807g11016	NA	NA	NA	NA
Niben101Scf21301XLOC_088841	22.1204	21.5845	22.4677	17.8609	22.1571	22.5307	23.2536	22.4769	23.045	18.6332	19.1569	20.2117	5	5	5	32.4	32.4	32.4	27.623	0	33.812	41669000	14	Niben101Scf21301XLOC_088841	SH	PF03629	Domain of unknown function (DUF303)	NA
Niben101Scf22702XLOC_089211;Niben101Scf00944g07017	22.0864	22.3808	22.2115	23.0802	21.4813	22.214	21.9099	22.0821	21.7182	22.0387	21.5345	19.4128	6	6	6	20.7	20.7	20.7	45.274	0	52.32	41074000	24	Niben101Scf22702XLOC_089211;Niben101Scf00944g07017	NA	PF00549;PF08442	CoA-ligase; ATP-grasp domain	NA
Niben101Scf25055XLOC_089745;Niben101Scf07576XLOC_069662	19.4461	17.7062	19.717	19.6275	19.9042	21.7023	20.1829	18.8225	19.9143	18.7907	19.0443	20.6397	3	3	3	17.8	17.8	17.8	30.99	0	21.584	6715700	8	Niben101Scf25055XLOC_089745;Niben101Scf07576XLOC_069662	NA	PF13085;PF13534	2Fe-2S iron-sulfur cluster binding domain; 4Fe-4S dicluster domain	NA
Niben101Scf25430XLOC_089815;Niben101Scf08191XLOC_072144	21.0703	23.5146	21.5496	21.5762	21.8076	21.6271	20.7612	21.5398	21.8554	22.8745	23.3651	21.8747	25	11	5	31.4	14.2	6.5	110.33	0	84.389	45178000	31	Niben101Scf25430XLOC_089815	NA	PF00311	Phosphoenolpyruvate carboxylase	NA
Niben101Scf25536XLOC_089838	22.0621	21.7222	19.4379	23.3534	21.4083	21.0145	21.4798	22.2298	18.6459	21.7689	18.0426	20.6344	3	3	3	47.1	47.1	47.1	10.964	0	32.846	32304000	16	Niben101Scf25536XLOC_089838	NA	PF02874	ATP synthase alpha/beta family, beta-barrel domain	NA
Niben101Scf27305XLOC_090144;Niben101Scf01259g10004	17.491	18.1413	18.966	22.2445	17.3266	18.5799	22.915	22.3194	22.7839	18.5064	18.0932	21.2529	3	3	1	16.9	16.9	8.4	26.04	0	17.467	28283000	3	Niben101Scf27305XLOC_090144;Niben101Scf01259g10004	NA	PF00227;PF10584	Proteasome subunit; Proteasome subunit A N-terminal signature	T01
Niben101Scf28250XLOC_090320;Niben101Scf00219g02015	24.7404	24.8468	24.5234	23.4985	25.2355	25.2778	25.4434	24.9349	24.7517	18.9396	18.9707	19.624	9	9	9	32.4	32.4	32.4	36.95	0	78.271	207880000	61	Niben101Scf28250XLOC_090320	SH	PF07859	alpha/beta hydrolase fold	S09
Niben101Scf28836XLOC_090412;Niben101Scf16582XLOC_086781;Niben101Scf16582XLOC_086779	19.179	19.2522	19.4397	19.145	19.5935	19.5618	18.6753	20.2012	18.9547	19.4299	19.6405	19.5518	4	4	4	9.8	9.8	9.8	107.26	0	26.951	5500700	15	Niben101Scf28836XLOC_090412	SH	PF00326	Prolyl oligopeptidase family	S09
Niben101Scf29076XLOC_090451;Niben101Scf02842g00014	22.2784	23.3716	22.097	23.0735	21.9627	23.0522	21.6708	21.6321	22.3398	22.3336	22.8187	19.4755	10	10	6	22.9	22.9	12.6	61.086	0	77.836	57628000	31	Niben101Scf29076XLOC_090451;Niben101Scf02842g00014	NA	PF00118	TCP-1/cpn60 chaperonin family	NA
Niben101Scf30705XLOC_090682	27.3836	24.4531	25.8121	26.9437	26.3451	25.3081	24.3545	24.8893	23.1108	18.167	18.782	21.0693	7	5	5	42.8	34.8	34.8	15.796	0	72.848	532100000	43	Niben101Scf30705XLOC_090682	NA	NA	NA	NA
Niben101Scf35487XLOC_091345;Niben101Scf00797g17014;Niben101Scf03069g03001;Niben101Scf05519g02001;Niben101Scf01001g07026;Niben101Scf25602XLOC_089862;Niben101Scf07532XLOC_069559;Niben101Scf35487XLOC_091343;Niben101Scf27671XLOC_090191;Niben101Scf07123XLOC_067774;Niben101Scf35487XLOC_091344	22.1049	26.3101	22.0924	22.5301	23.1634	20.786	22.54	22.4453	20.1788	23.9534	25.2501	19.3482	9	9	3	77.2	77.2	20.1	16.848	0	323.31	140520000	45	Niben101Scf35487XLOC_091345;Niben101Scf00797g17014;Niben101Scf03069g03001;Niben101Scf05519g02001;Niben101Scf01001g07026;Niben101Scf25602XLOC_089862;Niben101Scf07532XLOC_069559;Niben101Scf35487XLOC_091343;Niben101Scf27671XLOC_090191;Niben101Scf07123XLOC_067774	NA	PF13499;PF13833	EF-hand domain pair	NA
Nicotiana_denovo_assembly_Transcript_113987;Niben101Scf02803g04007	28.8138	28.3076	28.6057	28.0318	29.0985	28.8267	28.2495	27.9967	28.4025	19.9268	18.9801	19.4865	21	21	19	64.3	64.3	56	44.204	0	323.31	3015800000	262	Nicotiana_denovo_assembly_Transcript_113987;Niben101Scf02803g04007	SH	PF00450	Serine carboxypeptidase	S10
Nicotiana_denovo_assembly_Transcript_127454	25.5257	25.8633	25.9885	22.6784	23.3397	22.5743	18.6283	18.5855	19.6301	18.8603	18.5174	20.063	14	6	2	33	15.5	6.8	47.832	0	193.58	171450000	23	Nicotiana_denovo_assembly_Transcript_127454	PLCP	PF00112;PF00396;PF08246	Papain family cysteine protease; Granulin; Cathepsin propeptide inhibitor domain (I29)	C01
P50019	23.2864	23.6972	22.5223	22.9267	22.9756	23.2508	21.6735	19.0326	21.6226	22.8305	23.6435	19.4271	2	2	2	2.7	2.7	2.7	68.079	0	18.14	62276000	16	P50019	NA	NA	NA	NA
Q7CWH8	21.6183	21.4508	21.8497	21.0079	21.9586	21.3544	22.2343	22.8657	21.1377	18.0296	20.3236	21.1256	3	3	3	25.5	25.5	25.5	23.05	0	22.548	25508000	26	Q7CWH8	NA	NA	NA	NA
p19XLOC_091924	29.3368	28.9838	28.617	30.2165	29.2139	29.023	27.1399	27.6218	26.0301	28.3471	27.834	28.2483	18	18	18	92.4	92.4	92.4	19.394	0	323.31	4449900000	197	p19XLOC_091924	NA	NA	NA	NA
p19_kan1_marker_pJK050	19.9456	22.3034	17.8834	20.9051	20.3469	19.795	19.0764	19.7859	17.915	20.3916	21.058	20.6741	4	4	4	23.5	23.5	23.5	30.974	0	62.06	13663000	6	p19_kan1_marker_pJK050	NA	NA	NA	NA

## Sheet: IDs of active proteins
Table S1
Proteins significantly different from the no probe control (NPC)
EV vs NPC	SlCYS8 in vitro vs NPC	SlCYS8 in vivo vs NPC
A9CHG1	A9CHG1	A9CJS0
A9CJ82	A9CJ82	Nbv5.1tr6212638;Niben101Scf01674g00002
Nbv5.1tr6212638;Niben101Scf01674g00002	Nbv5.1tr6212638;Niben101Scf01674g00002	Nbv5.1tr6236886
Nbv5.1tr6236886	Nbv5.1tr6236886	Niben101Scf00034g00012
Niben101Scf00034g00012	Niben101Scf00034g00012	Niben101Scf00057g00027
Niben101Scf00230g00004	Niben101Scf00069g12009	Niben101Scf04292g11008;Niben101Scf00155g04014
Niben101Scf00271XLOC_006791	Niben101Scf04292g11008;Niben101Scf00155g04014	Niben101Scf00173g05015
Niben101Scf00321g01002	Niben101Scf00173g05015	Niben101Scf00230g00004
Niben101Scf00345g01021;Niben101Scf00824g00002;Niben101Scf03240g01006	Niben101Scf00230g00004	Niben101Scf00271XLOC_006791
Niben101Scf00349g02005;Niben101Scf01620g02013	Niben101Scf00271XLOC_006791	Niben101Scf00321g01002
Niben101Scf00571g10001	Niben101Scf00321g01002	Niben101Scf00332g06011
Niben101Scf00595g08041;Niben101Scf00595g08039	Niben101Scf00332g06011	Niben101Scf00337g03005;Niben101Scf19454XLOC_088311;Niben101Scf03832g01006;Niben101Scf23130XLOC_089338;Niben101Scf06077XLOC_062645;Niben101Scf01377XLOC_021427;Niben101Scf00789XLOC_013714
Niben101Scf00653g01010	Niben101Scf00345g01021;Niben101Scf00824g00002;Niben101Scf03240g01006	Niben101Scf00345g01021;Niben101Scf00824g00002;Niben101Scf03240g01006
Niben101Scf00672g03001	Niben101Scf00349g02005;Niben101Scf01620g02013	Niben101Scf00349g02005;Niben101Scf01620g02013
Niben101Scf01369g00024;Niben101Scf00712g02010;Nicotiana_denovo_assembly_Transcript_214387	Niben101Scf00466g04036	Niben101Scf00414g06008;Niben101Scf04739g02010;Niben101Scf01027g00003
Niben101Scf03116g03004;Niben101Scf00757g00002	Niben101Scf00571g10001	Niben101Scf00466g04036
Niben101Scf00837g01002;Niben101Scf05385g01018;Niben101Scf04711g00017	Niben101Scf00595g08041;Niben101Scf00595g08039	Niben101Scf02749g04008;Niben101Scf00493g00020
Niben101Scf00973g01002	Niben101Scf00672g03001	Niben101Scf00571g10001
Niben101Scf01022g00014	Niben101Scf01369g00024;Niben101Scf00712g02010;Nicotiana_denovo_assembly_Transcript_214387	Niben101Scf00595g08041;Niben101Scf00595g08039
Niben101Scf01025g01013	Niben101Scf03116g03004;Niben101Scf00757g00002	Niben101Scf00672g03001
Niben101Scf01150g04004;Niben101Scf02902g02003;Niben101Scf02361g08011	Niben101Scf35487XLOC_091345;Niben101Scf00797g17014;Niben101Scf03069g03001;Niben101Scf05519g02001;Niben101Scf01001g07026;Niben101Scf25602XLOC_089862;Niben101Scf07532XLOC_069559;Niben101Scf35487XLOC_091343;Niben101Scf27671XLOC_090191;Niben101Scf07123XLOC_067774;Niben101Scf35487XLOC_091344	Niben101Scf03116g03004;Niben101Scf00757g00002
Niben101Scf01171g03015;Niben101Scf07161XLOC_067921;Niben101Scf07161XLOC_067923;Niben101Scf07161XLOC_067924;Niben101Ctg14813g00001;Niben101Scf03488g02005	Niben101Scf00837g01002;Niben101Scf05385g01018;Niben101Scf04711g00017	Niben101Scf35487XLOC_091345;Niben101Scf00797g17014;Niben101Scf03069g03001;Niben101Scf05519g02001;Niben101Scf01001g07026;Niben101Scf25602XLOC_089862;Niben101Scf07532XLOC_069559;Niben101Scf35487XLOC_091343;Niben101Scf27671XLOC_090191;Niben101Scf07123XLOC_067774;Niben101Scf35487XLOC_091344
Niben101Scf01191g04002	Niben101Scf01022g00014	Niben101Scf00837g01002;Niben101Scf05385g01018;Niben101Scf04711g00017
Niben101Scf01220g03014	Niben101Scf01150g04004;Niben101Scf02902g02003;Niben101Scf02361g08011	Niben101Scf01022g00014
Niben101Scf01228g02002;Niben101Scf03309g00004	Niben101Scf01155g01009;Niben101Scf08637XLOC_073837	Niben101Scf01025g01013
Niben101Scf01228g04007	Niben101Scf01171g03015;Niben101Scf07161XLOC_067921;Niben101Scf07161XLOC_067923;Niben101Scf07161XLOC_067924;Niben101Ctg14813g00001;Niben101Scf03488g02005	Niben101Scf01155g01009;Niben101Scf08637XLOC_073837
Niben101Scf01241g02004	Niben101Scf01191g04002	Niben101Scf01171g03015;Niben101Scf07161XLOC_067921;Niben101Scf07161XLOC_067923;Niben101Scf07161XLOC_067924;Niben101Ctg14813g00001;Niben101Scf03488g02005
Niben101Scf01247g05007	Niben101Scf01220g03014	Niben101Scf01191g04002
Niben101Scf08341XLOC_072690;Niben101Scf02944g01014;Niben101Scf01396g07008;Niben101Scf01191g02001	Niben101Scf01228g02002;Niben101Scf03309g00004	Niben101Scf01220g03014
Niben101Scf01433g08029	Niben101Scf01241g02004	Niben101Scf01228g04007
Niben101Scf01445g00016.short.SP	Niben101Scf01671g02002;Niben101Scf01334g06004	Niben101Scf01239g02002
Niben101Scf01585g03006	Niben101Scf01350g03009;Niben101Scf06896XLOC_066706;Niben101Scf06896XLOC_066704	Niben101Scf27305XLOC_090144;Niben101Scf01259g10004
Niben101Scf01670g02001;Niben101Scf01670XLOC_024723	Niben101Scf08341XLOC_072690;Niben101Scf02944g01014;Niben101Scf01396g07008;Niben101Scf01191g02001	Niben101Scf01433g08029
Niben101Scf01681g03007	Niben101Scf01433g08029	Niben101Scf01445g00016.short.SP
Niben101Scf01701g00013;Niben101Scf06228XLOC_063573	Niben101Scf01445g00016.short.SP	Niben101Scf01585g03006
Niben101Scf01701g07007	Niben101Scf01585g03006	Niben101Scf01670g02001;Niben101Scf01670XLOC_024723
Niben101Scf01784g06003	Niben101Scf01670g02001;Niben101Scf01670XLOC_024723	Niben101Scf01701g07007
Niben101Scf01826g05013	Niben101Scf01681g03007	Niben101Scf01784g06003
Niben101Scf10278XLOC_078515;Niben101Scf01980g12010	Niben101Scf01696g06050;Niben101Scf30320XLOC_090621;Niben101Scf05381g01001;Niben101Scf02339g01003	Niben101Scf01826g05013
Niben101Scf01991g02011;Niben101Scf02381g04004;Niben101Ctg13514g00004	Niben101Scf01701g00013;Niben101Scf06228XLOC_063573	Niben101Scf10278XLOC_078515;Niben101Scf01980g12010
Niben101Scf02072g02017;Niben101Scf00150g03004;Niben101Scf02072g02018	Niben101Scf01701g07007	Niben101Scf01991g02011;Niben101Scf02381g04004;Niben101Ctg13514g00004
Niben101Scf02145g10005;Niben101Scf02145g10010	Niben101Scf01784g06003	Niben101Scf02119g00018;Niben101Scf07405XLOC_068994
Niben101Scf02175g03015	Niben101Scf01826g05013	Niben101Scf02145g10005;Niben101Scf02145g10010
Niben101Scf02240g02008;Niben101Scf32453XLOC_090942	Niben101Scf01847g03004	Niben101Scf02175g03015
Niben101Scf02358g02002;Niben101Scf05325g00014.1	Niben101Scf01991g02011;Niben101Scf02381g04004;Niben101Ctg13514g00004	Niben101Scf02240g02008;Niben101Scf32453XLOC_090942
Niben101Scf02359g00009	Niben101Scf02145g10005;Niben101Scf02145g10010	Niben101Scf02358g02002;Niben101Scf05325g00014.1
Niben101Scf02408g04003	Niben101Scf02175g03015	Niben101Scf02359g00009
Niben101Scf02408g04018	Niben101Scf02240g02008;Niben101Scf32453XLOC_090942	Niben101Scf02408g04003
Niben101Scf02408g04020;Niben101Scf02408g04021	Niben101Scf02307g00010	Niben101Scf02408g04018
Niben101Scf02408g04024	Niben101Scf02358g02002;Niben101Scf05325g00014.1	Niben101Scf02408g04020;Niben101Scf02408g04021
Niben101Scf02420g08013;Niben101Scf02420g08010	Niben101Scf02359g00009	Niben101Scf02408g04024
Niben101Scf02576g00011;Niben101Scf11689XLOC_081312;Niben101Scf11782XLOC_081592;Niben101Scf10222XLOC_078398	Niben101Scf02408g04003	Niben101Scf02420g08013;Niben101Scf02420g08010
Niben101Scf02706g00013	Niben101Scf02408g04018	Niben101Scf02714g07007;Niben101Scf09353XLOC_076030
Niben101Scf02714g07007;Niben101Scf09353XLOC_076030	Niben101Scf02408g04020;Niben101Scf02408g04021	Niben101Scf02771g01007;Niben101Scf04886g05003;Niben101Scf02969g00003;Niben101Scf04364g01003;Niben101Scf04364g01014;Niben101Scf01382g02001;Niben101Scf02124g01003;Niben101Scf07650XLOC_070048;Niben101Scf09928XLOC_077667;Niben101Scf00119g03011;Niben101Ctg13137g00001;Niben101Scf04886XLOC_055401;Niben101Scf02771XLOC_037459;Niben101Scf02124XLOC_030384;Niben101Scf04741g02014;Niben101Scf03574g00025;Niben1…
Niben101Scf02771g01007;Niben101Scf04886g05003;Niben101Scf02969g00003;Niben101Scf04364g01003;Niben101Scf04364g01014;Niben101Scf01382g02001;Niben101Scf02124g01003;Niben101Scf07650XLOC_070048;Niben101Scf09928XLOC_077667;Niben101Scf00119g03011;Niben101Ctg13137g00001;Niben101Scf04886XLOC_055401;Niben101Scf02771XLOC_037459;Niben101Scf02124XLOC_030384;Niben101Scf04741g02014;Niben101Scf03574g00025;Niben1…	Niben101Scf02408g04024	Nicotiana_denovo_assembly_Transcript_113987;Niben101Scf02803g04007
Nicotiana_denovo_assembly_Transcript_113987;Niben101Scf02803g04007	Niben101Scf02420g08013;Niben101Scf02420g08010	Niben101Scf02918g00003;Niben101Scf08039XLOC_071581;Niben101Scf19336XLOC_088263;Niben101Scf00313g01001
Niben101Scf02829g06001	Niben101Scf02576g00011;Niben101Scf11689XLOC_081312;Niben101Scf11782XLOC_081592;Niben101Scf10222XLOC_078398	Niben101Scf02936g04020;Niben101Scf00905XLOC_015445
Niben101Scf02907g06031;Niben101Scf04906g00010;Niben101Scf08355XLOC_072768;Niben101Scf01313g00013	Niben101Scf02706g00013	Niben101Scf02941g01005;Niben101Scf00539g02003
Niben101Scf02936g04020;Niben101Scf00905XLOC_015445	Niben101Scf02714g07007;Niben101Scf09353XLOC_076030	Niben101Scf02976g00007
Niben101Scf02937g04001;Niben101Scf01230g02020;Niben101Scf01917g13028	Niben101Scf02771g01007;Niben101Scf04886g05003;Niben101Scf02969g00003;Niben101Scf04364g01003;Niben101Scf04364g01014;Niben101Scf01382g02001;Niben101Scf02124g01003;Niben101Scf07650XLOC_070048;Niben101Scf09928XLOC_077667;Niben101Scf00119g03011;Niben101Ctg13137g00001;Niben101Scf04886XLOC_055401;Niben101Scf02771XLOC_037459;Niben101Scf02124XLOC_030384;Niben101Scf04741g02014;Niben101Scf03574g00025;Niben1…	Niben101Scf03016g00008;Niben101Scf05830XLOC_061490
Niben101Scf02941g01005;Niben101Scf00539g02003	Nicotiana_denovo_assembly_Transcript_113987;Niben101Scf02803g04007	Niben101Scf03029g03002;Niben101Scf00465g03003
Niben101Scf02976g00007	Niben101Scf02829g06001	Niben101Scf03070g08001
Niben101Scf03016g00008;Niben101Scf05830XLOC_061490	Niben101Scf02907g06031;Niben101Scf04906g00010;Niben101Scf08355XLOC_072768;Niben101Scf01313g00013	Niben101Scf03206XLOC_041794;Niben101Scf09620XLOC_076869;Niben101Scf05886XLOC_061764;Niben101Scf02972XLOC_039767;Niben101Scf02287g01008;Niben101Scf00283XLOC_007004;Niben101Scf06851XLOC_066524;Niben101Scf05688XLOC_060614;Niben101Scf01278XLOC_020226;Niben101Scf10440XLOC_078994;Niben101Scf07977XLOC_071302;Niben101Scf01236XLOC_019687;Niben101Scf00687g03008;Niben101Scf01773g03023;Niben101Scf02262XLOC_0…
Niben101Scf03018g13022	Niben101Scf02937g04001;Niben101Scf01230g02020;Niben101Scf01917g13028	Niben101Scf03209g00028
Niben101Scf03029g03002;Niben101Scf00465g03003	Niben101Scf02976g00007	Niben101Scf03514g00003
Niben101Scf03070g08001	Niben101Scf03016g00008;Niben101Scf05830XLOC_061490	Niben101Scf03534g01005
Niben101Scf03206XLOC_041794;Niben101Scf09620XLOC_076869;Niben101Scf05886XLOC_061764;Niben101Scf02972XLOC_039767;Niben101Scf02287g01008;Niben101Scf00283XLOC_007004;Niben101Scf06851XLOC_066524;Niben101Scf05688XLOC_060614;Niben101Scf01278XLOC_020226;Niben101Scf10440XLOC_078994;Niben101Scf07977XLOC_071302;Niben101Scf01236XLOC_019687;Niben101Scf00687g03008;Niben101Scf01773g03023;Niben101Scf02262XLOC_0…	Niben101Scf03029g03002;Niben101Scf00465g03003	Niben101Scf03679g00004;Niben101Scf03679g00002;Niben101Scf04903g01012
Niben101Scf03209g00028	Niben101Scf03070g08001	Niben101Scf03766g09001
Niben101Scf03514g00003	Niben101Scf03133g00003;Niben101Scf05226g04004;Niben101Ctg14777g00001;Niben101Scf01469g06001	Niben101Scf03867g02046
Niben101Scf03534g01005	Niben101Scf03206XLOC_041794;Niben101Scf09620XLOC_076869;Niben101Scf05886XLOC_061764;Niben101Scf02972XLOC_039767;Niben101Scf02287g01008;Niben101Scf00283XLOC_007004;Niben101Scf06851XLOC_066524;Niben101Scf05688XLOC_060614;Niben101Scf01278XLOC_020226;Niben101Scf10440XLOC_078994;Niben101Scf07977XLOC_071302;Niben101Scf01236XLOC_019687;Niben101Scf00687g03008;Niben101Scf01773g03023;Niben101Scf02262XLOC_0…	Niben101Scf03963g02006
Niben101Scf03679g00004;Niben101Scf03679g00002;Niben101Scf04903g01012	Niben101Scf03209g00028	Niben101Scf03977g02004
Niben101Scf03766g09001	Niben101Scf03514g00003	Niben101Scf04007g01012
Niben101Scf03867g02046	Niben101Scf03534g01005	Niben101Scf04015g02026;Niben101Scf00963g01021
Niben101Scf03963g02006	Niben101Scf03548g01011;Niben101Scf09414XLOC_076189;Niben101Scf01818g05006;Niben101Scf00986g02002	Niben101Scf08590XLOC_073645;Niben101Scf04083g04008
Niben101Scf03977g02004	Niben101Scf03679g00004;Niben101Scf03679g00002;Niben101Scf04903g01012	Niben101Scf04234g01009
Niben101Scf04007g01012	Niben101Scf03766g09001	Niben101Scf04270g00001;Niben101Scf00595g07010
Niben101Scf04015g02026;Niben101Scf00963g01021	Niben101Scf03867g02046	Niben101Scf04292g01004;Niben101Scf10152XLOC_078208;Niben101Scf03062g02003
Niben101Scf04234g01009	Niben101Scf03949g00023;Niben101Scf05809XLOC_061285	Niben101Scf04411g01004;Niben101Scf01634g02036
Niben101Scf04270g00001;Niben101Scf00595g07010	Niben101Scf03963g02006	Niben101Scf04563g01016
Niben101Scf04375g08024	Niben101Scf03977g02004	Niben101Scf08072XLOC_071678;Niben101Scf04730g01022;Niben101Scf04730g01002
Niben101Scf04411g01004;Niben101Scf01634g02036	Niben101Scf04007g01012	Niben101Scf04941g03001
Niben101Scf04563g01016	Niben101Scf04015g02026;Niben101Scf00963g01021	Niben101Scf05124g00003;Niben101Scf00067g01010
Niben101Scf08072XLOC_071678;Niben101Scf04730g01022;Niben101Scf04730g01002	Niben101Scf08590XLOC_073639;Niben101Scf04083g04040	Niben101Scf05283g00016
Niben101Scf04867g00001	Niben101Scf04234g01009	Niben101Scf05565g02013;Niben101Scf02108g04004
Niben101Scf04905g04004;Niben101Scf05750XLOC_061033;Niben101Scf03099g03001;Niben101Scf02461g03001;Niben101Scf12280XLOC_082327;Niben101Scf05688g10001;Niben101Scf07323XLOC_068670;Niben101Scf08544XLOC_073446;Niben101Scf08544XLOC_073447;Niben101Scf12280XLOC_082322	Niben101Scf04270g00001;Niben101Scf00595g07010	Niben101Scf08544XLOC_073443;Niben101Scf05634g01008
Niben101Scf04941g03001	Niben101Scf04375g08024	Niben101Scf05813XLOC_061330
Niben101Scf05124g00003;Niben101Scf00067g01010	Niben101Scf04411g01004;Niben101Scf01634g02036	Niben101Scf05890XLOC_061782
Niben101Scf05283g00016	Niben101Scf04563g01016	Niben101Scf05912XLOC_061852;Niben101Scf06621XLOC_065418;Niben101Scf01596g05002;Niben101Scf00153g00023
Niben101Scf08544XLOC_073443;Niben101Scf05634g01008	Niben101Scf04867g00001	Niben101Scf05959XLOC_062211
Niben101Scf05813XLOC_061330	Niben101Scf04905g04004;Niben101Scf05750XLOC_061033;Niben101Scf03099g03001;Niben101Scf02461g03001;Niben101Scf12280XLOC_082327;Niben101Scf05688g10001;Niben101Scf07323XLOC_068670;Niben101Scf08544XLOC_073446;Niben101Scf08544XLOC_073447;Niben101Scf12280XLOC_082322	Niben101Scf05961XLOC_062223
Niben101Scf05890XLOC_061782	Niben101Scf04941g03001	Niben101Scf06171XLOC_063278;Niben101Scf02594g06002
Niben101Scf05961XLOC_062223	Niben101Scf05124g00003;Niben101Scf00067g01010	Niben101Scf06252XLOC_063676
Niben101Scf06171XLOC_063278;Niben101Scf02594g06002	Niben101Scf05283g00016	Niben101Scf06277XLOC_063768;Niben101Scf02849g06001;Niben101Scf07616XLOC_069897;Niben101Scf02195g06007
Niben101Scf06235XLOC_063580;Niben101Scf10252XLOC_078472	Niben101Scf05368g06020;Niben101Scf05307g01001;Niben101Scf03202g06001;Niben101Scf00149g12021	Niben101Scf06287XLOC_063841;Niben101Scf12470XLOC_082618
Niben101Scf06252XLOC_063676	Niben101Scf08544XLOC_073443;Niben101Scf05634g01008	Niben101Scf06342XLOC_064009
Niben101Scf06277XLOC_063768;Niben101Scf02849g06001;Niben101Scf07616XLOC_069897;Niben101Scf02195g06007	Niben101Scf05813XLOC_061330	Niben101Scf06349XLOC_064097
Niben101Scf06287XLOC_063841;Niben101Scf12470XLOC_082618	Niben101Scf05890XLOC_061782	Niben101Scf06404XLOC_064430
Niben101Scf06342XLOC_064009	Niben101Scf05912XLOC_061852;Niben101Scf06621XLOC_065418;Niben101Scf01596g05002;Niben101Scf00153g00023	Niben101Scf06866XLOC_066586;Niben101Scf06866XLOC_066584
Niben101Scf06349XLOC_064097	Niben101Scf05959XLOC_062211	Niben101Scf06909XLOC_066761;Niben101Scf06909XLOC_066758;Niben101Scf07466XLOC_069283
Niben101Scf06404XLOC_064430	Niben101Scf05961XLOC_062223	Niben101Scf06912XLOC_066784;Niben101Scf06912XLOC_066796
Niben101Scf06849XLOC_066515;Niben101Scf01816g00009;Niben101Scf01210XLOC_019358;Niben101Scf02847XLOC_038452;Niben101Scf00291XLOC_007157;Niben101Scf09846XLOC_077482	Niben101Scf06171XLOC_063278;Niben101Scf02594g06002	Niben101Scf07004XLOC_067195
Niben101Scf06866XLOC_066586;Niben101Scf06866XLOC_066584	Niben101Scf06235XLOC_063580;Niben101Scf10252XLOC_078472	Niben101Scf07054XLOC_067522
Niben101Scf06909XLOC_066761;Niben101Scf06909XLOC_066758;Niben101Scf07466XLOC_069283	Niben101Scf06252XLOC_063676	Niben101Scf07382XLOC_068856;Niben101Scf12266XLOC_082293
Niben101Scf06912XLOC_066784;Niben101Scf06912XLOC_066796	Niben101Scf10834XLOC_079732;Niben101Scf06256XLOC_063681	Niben101Scf07383XLOC_068883;Niben101Scf07383XLOC_068872;Niben101Scf07383XLOC_068871
Niben101Scf07004XLOC_067195	Niben101Scf06277XLOC_063768;Niben101Scf02849g06001;Niben101Scf07616XLOC_069897;Niben101Scf02195g06007	Niben101Scf07459XLOC_069217;Niben101Scf04895g00007
Niben101Scf07054XLOC_067522	Niben101Scf06287XLOC_063841;Niben101Scf12470XLOC_082618	Niben101Scf07712XLOC_070271
Niben101Scf07382XLOC_068856;Niben101Scf12266XLOC_082293	Niben101Scf06342XLOC_064009	Niben101Scf07797XLOC_070678
Niben101Scf07712XLOC_070271	Niben101Scf06349XLOC_064097	Niben101Scf07812XLOC_070728;Niben101Scf04838g02009
Niben101Scf07797XLOC_070678	Niben101Scf06404XLOC_064430	Niben101Scf08195XLOC_072193;Niben101Scf12205XLOC_082205
Niben101Scf07812XLOC_070728;Niben101Scf04838g02009	Niben101Scf06849XLOC_066515;Niben101Scf01816g00009;Niben101Scf01210XLOC_019358;Niben101Scf02847XLOC_038452;Niben101Scf00291XLOC_007157;Niben101Scf09846XLOC_077482	Niben101Scf08273XLOC_072456
Niben101Scf08195XLOC_072193;Niben101Scf12205XLOC_082205	Niben101Scf06866XLOC_066586;Niben101Scf06866XLOC_066584	Niben101Scf08514XLOC_073268
Niben101Scf08273XLOC_072456	Niben101Scf06909XLOC_066761;Niben101Scf06909XLOC_066758;Niben101Scf07466XLOC_069283	Niben101Scf08565XLOC_073518;Niben101Scf10055XLOC_077976
Niben101Scf08514XLOC_073268	Niben101Scf06912XLOC_066784;Niben101Scf06912XLOC_066796	Niben101Scf08777XLOC_074457
Niben101Scf08565XLOC_073518;Niben101Scf10055XLOC_077976	Niben101Scf07004XLOC_067195	Niben101Scf08921XLOC_074843;Niben101Scf03309g05005;Niben101Scf06027XLOC_062483;Niben101Scf03309g04010
Niben101Scf08777XLOC_074457	Niben101Scf07054XLOC_067522	Niben101Scf09075XLOC_075244;Niben101Scf04884g01012
Niben101Scf08921XLOC_074843;Niben101Scf03309g05005;Niben101Scf06027XLOC_062483;Niben101Scf03309g04010	Niben101Scf07459XLOC_069217;Niben101Scf04895g00007	Niben101Scf09133XLOC_075479;Niben101Scf00096g04015;Niben101Scf09133XLOC_075483;Niben101Ctg02534g00003
Niben101Scf09075XLOC_075244;Niben101Scf04884g01012	Niben101Scf07712XLOC_070271	Niben101Scf09812XLOC_077399;Niben101Scf00752g03015;Niben101Scf00752g03014
Niben101Scf09812XLOC_077399;Niben101Scf00752g03015;Niben101Scf00752g03014	Niben101Scf07797XLOC_070678	Niben101Scf10305XLOC_078565;Niben101Scf09869XLOC_077542;Niben101Scf06716XLOC_065799
Niben101Scf10305XLOC_078565;Niben101Scf09869XLOC_077542;Niben101Scf06716XLOC_065799	Niben101Scf07812XLOC_070728;Niben101Scf04838g02009	Niben101Scf09871XLOC_077564
Niben101Scf09871XLOC_077564	Niben101Scf08195XLOC_072193;Niben101Scf12205XLOC_082205	Niben101Scf10353XLOC_078746
Niben101Scf09885XLOC_077597	Niben101Scf08273XLOC_072456	Niben101Scf10386XLOC_078848;Niben101Scf00248XLOC_006466
Niben101Scf10353XLOC_078746	Niben101Scf08514XLOC_073268	Niben101Scf10434XLOC_078961;Niben101Scf07365XLOC_068805
Niben101Scf10386XLOC_078848;Niben101Scf00248XLOC_006466	Niben101Scf08565XLOC_073518;Niben101Scf10055XLOC_077976	Niben101Scf10464XLOC_079035;Niben101Scf10464g00004.1
Niben101Scf10434XLOC_078961;Niben101Scf07365XLOC_068805	Niben101Scf08777XLOC_074457	Niben101Scf10490XLOC_079123
Niben101Scf10464XLOC_079035;Niben101Scf10464g00004.1	Niben101Scf08921XLOC_074843;Niben101Scf03309g05005;Niben101Scf06027XLOC_062483;Niben101Scf03309g04010	Niben101Scf10532XLOC_079207;Niben101Scf10532XLOC_079209;Niben101Scf01346g01009
Niben101Scf10490XLOC_079122	Niben101Scf09075XLOC_075244;Niben101Scf04884g01012	Niben101Scf12367XLOC_082460
Niben101Scf10490XLOC_079123	Niben101Scf09133XLOC_075479;Niben101Scf00096g04015;Niben101Scf09133XLOC_075483;Niben101Ctg02534g00003	Niben101Scf12639XLOC_082822
Niben101Scf10532XLOC_079207;Niben101Scf10532XLOC_079209;Niben101Scf01346g01009	Niben101Scf09812XLOC_077399;Niben101Scf00752g03015;Niben101Scf00752g03014	Niben101Scf12852XLOC_083083;Niben101Scf02486g05002
Niben101Scf12367XLOC_082460	Niben101Scf10305XLOC_078565;Niben101Scf09869XLOC_077542;Niben101Scf06716XLOC_065799	Niben101Scf12852XLOC_083084;Niben101Scf02486g08008
Niben101Scf12639XLOC_082822	Niben101Scf09871XLOC_077564	Niben101Scf13448XLOC_083868
Niben101Scf12813XLOC_083046	Niben101Scf09883XLOC_077593;Niben101Scf00163g00010	Niben101Scf13571XLOC_084031;Niben101Scf13571XLOC_084033
Niben101Scf12852XLOC_083083;Niben101Scf02486g05002	Niben101Scf09885XLOC_077597	Niben101Scf15467XLOC_085950
Niben101Scf12852XLOC_083084;Niben101Scf02486g08008	Niben101Scf10353XLOC_078746	Niben101Scf21301XLOC_088841
Niben101Scf13448XLOC_083868	Niben101Scf10386XLOC_078848;Niben101Scf00248XLOC_006466	Niben101Scf25430XLOC_089815;Niben101Scf08191XLOC_072144
Niben101Scf13571XLOC_084031;Niben101Scf13571XLOC_084033	Niben101Scf10434XLOC_078961;Niben101Scf07365XLOC_068805	Niben101Scf28250XLOC_090320;Niben101Scf00219g02015
Niben101Scf15467XLOC_085950	Niben101Scf10464XLOC_079035;Niben101Scf10464g00004.1	Niben101Scf30705XLOC_090682
Niben101Scf21301XLOC_088841	Niben101Scf10490XLOC_079123	P50019
Niben101Scf28250XLOC_090320;Niben101Scf00219g02015	Niben101Scf10532XLOC_079207;Niben101Scf10532XLOC_079209;Niben101Scf01346g01009	Q7CWH8
Niben101Scf30705XLOC_090682	Niben101Scf12367XLOC_082460	-
Nicotiana_denovo_assembly_Transcript_127454	Niben101Scf12639XLOC_082822	-
Q7CWH8	Niben101Scf12813XLOC_083046	-
	Niben101Scf12852XLOC_083083;Niben101Scf02486g05002	-
	Niben101Scf12852XLOC_083084;Niben101Scf02486g08008	-
	Niben101Scf13411XLOC_083806	-
	Niben101Scf13448XLOC_083868	-
	Niben101Scf13571XLOC_084031;Niben101Scf13571XLOC_084033	-
	Niben101Scf14338XLOC_084942;Niben101Scf03693g01008	-
	Niben101Scf15467XLOC_085950	-
	Niben101Scf25055XLOC_089745;Niben101Scf07576XLOC_069662	-
	Niben101Scf28250XLOC_090320;Niben101Scf00219g02015	-
	Niben101Scf30705XLOC_090682	-
	Nicotiana_denovo_assembly_Transcript_127454	-
	Q7CWH8

## Sheet: Fold-change SHs
Table S1
log2 fold change of 87 SHs compared to no-probe-control
Values used for the heat map (Figure 4A)		log2 fold change compared to no-probe-control
		EV			SlCYS8 in vitro			SlCYS8 in vivo
Protein.IDs	SH subfamilies	Rep1	Rep2	Rep3	Rep1	Rep2	Rep3	Rep1	Rep2	Rep3
Niben101Scf02941g01005;Niben101Scf00539g02003	PA domain; Peptidase inhibitor I9; Subtilase family	2.59824	2.03681	2.65719	-1.42768	2.92566	2.66867	2.59079	2.39998	2.37576
Nbv5.1tr6212638;Niben101Scf01674g00002	Subtilase family; PA domain; Peptidase inhibitor I9	7.66858	6.2326	6.6919	7.30858	6.80928	6.44066	7.04812	6.42712	7.56208
Niben101Scf06912XLOC_066784;Niben101Scf06912XLOC_066796	Subtilase family; PA domain; Peptidase inhibitor I9	2.04338	1.96059	1.73187	2.53925	1.70925	1.74486	1.39299	1.44373	2.73576
Niben101Scf00595g08041;Niben101Scf00595g08039	Subtilase family; Tripeptidyl peptidase II	8.28842	8.10362	7.88029	7.67353	8.23256	8.1959	9.89299	8.64764	8.97413
Niben101Scf02408g04003	alpha/beta hydrolase fold	8.47937	9.30921	9.47399	7.82287	9.50167	9.70676	8.96627	9.29583	8.97675
Niben101Scf02408g04018	alpha/beta hydrolase fold	7.85064	7.90889	8.74499	7.47482	8.30875	8.90398	8.17144	7.96142	7.24997
Niben101Scf02408g04020;Niben101Scf02408g04021	alpha/beta hydrolase fold	5.70038	4.57487	5.67137	4.86229	5.28642	5.2708	6.34757	6.13842	7.00151
Niben101Scf02408g04024	alpha/beta hydrolase fold	8.59771	9.37673	9.58654	8.08814	9.70901	9.98623	9.77429	9.2895	9.51355
Niben101Scf02420g08013;Niben101Scf02420g08010	alpha/beta hydrolase fold	4.6661	5.19165	5.59955	4.61834	5.81218	5.58229	6.32057	5.11665	4.86091
Niben101Scf03016g00008;Niben101Scf05830XLOC_061490	alpha/beta hydrolase fold	7.41312	7.57695	6.84592	6.87393	7.86066	7.35308	9.46424	8.87039	6.80305
Niben101Scf05283g00016	alpha/beta hydrolase fold	8.0839	8.15348	8.3526	7.3706	8.27453	8.52837	7.80301	8.52401	7.50698
Niben101Scf06404XLOC_064430	alpha/beta hydrolase fold	9.63258	9.61996	9.68735	8.14183	8.43976	10.0131	9.31607	9.21707	9.3759
Niben101Scf07004XLOC_067195	alpha/beta hydrolase fold	8.16962	8.22219	8.60532	7.35334	8.7722	9.33006	9.83543	9.98608	8.11424
Niben101Scf28250XLOC_090320;Niben101Scf00219g02015	alpha/beta hydrolase fold	5.56231	5.66869	5.34532	4.32039	6.05735	6.09964	6.26531	5.75679	5.57359
Niben101Scf00349g02005;Niben101Scf01620g02013	Phospholipase/Carboxylesterase	4.91199	5.34635	5.60418	4.44041	5.22485	5.25628	5.17214	5.62613	-1.64935
Niben101Scf03209g00028	Phospholipase/Carboxylesterase	7.08137	6.71173	7.76433	6.19865	7.82531	7.6353	7.33581	7.43437	7.25856
Niben101Scf03977g02004	Phospholipase/Carboxylesterase	10.3155	9.97959	10.4591	9.61236	10.3068	10.4893	9.92265	10.752	10.5231
Niben101Scf00321g01002	Prolyl oligopeptidase family	3.04224	2.71696	3.86967	2.53102	3.09291	3.88305	3.7043	3.56505	4.12457
Niben101Scf01784g06003	Prolyl oligopeptidase family	2.71434	2.70201	3.03525	2.31324	3.02266	3.37809	3.62021	2.59852	3.67848
Niben101Scf04234g01009	Prolyl oligopeptidase family	2.15027	2.40146	2.38518	1.61663	3.28363	1.06104	5.037	3.97623	2.91641
Niben101Scf04941g03001	Prolyl oligopeptidase family	4.50212	5.2023	5.39329	3.68513	5.57283	5.52139	6.00544	5.12159	5.50325
Niben101Scf10386XLOC_078848;Niben101Scf00248XLOC_006466	Prolyl oligopeptidase family	5.01837	5.42506	5.57276	4.80839	5.78802	5.11	6.51098	5.98843	5.73214
Niben101Scf00230g00004	Prolyl oligopeptidase family; Dipeptidyl peptidase IV (DPP IV) N-terminal region	5.91088	5.6247	6.01015	5.27596	6.14278	6.54682	5.98038	6.06884	4.85868
Niben101Scf00837g01002;Niben101Scf05385g01018;Niben101Scf04711g00017	Prolyl oligopeptidase family; Prolyl oligopeptidase, N-terminal beta-propeller domain	8.05152	8.46711	8.68666	8.10731	8.12683	8.39863	8.51303	8.11494	8.203
Niben101Scf02175g03015	Prolyl oligopeptidase family; Prolyl oligopeptidase, N-terminal beta-propeller domain	7.59309	7.77116	7.62064	6.98073	7.88157	8.56796	8.22812	7.85238	7.61454
Niben101Scf13571XLOC_084031;Niben101Scf13571XLOC_084033	Prolyl oligopeptidase family; Prolyl oligopeptidase, N-terminal beta-propeller domain	7.05687	6.89829	7.41198	6.68754	7.17232	7.85698	7.32198	6.89745	7.64404
Niben101Scf04411g01004;Niben101Scf01634g02036	Putative esterase	4.68281	3.4089	4.17794	4.72027	4.10019	4.38295	5.04138	5.24063	5.29247
Niben101Scf00034g00012	Alpha/beta hydrolase family	4.93324	5.44193	5.98983	4.33974	5.6339	5.94422	6.19939	6.57593	6.15466
Niben101Scf01022g00014	Serine carboxypeptidase	5.52923	4.56778	4.59603	4.56217	4.93077	5.68557	5.43882	5.08971	5.2455
Niben101Scf02358g02002;Niben101Scf05325g00014.1	Serine carboxypeptidase	7.23621	6.0339	5.84388	6.82493	6.70726	6.57877	7.50683	7.69574	6.23137
Niben101Scf02359g00009	Serine carboxypeptidase	9.2822	8.79887	9.43347	8.7244	9.29543	10.0408	9.2221	9.77904	8.88689
Niben101Scf02936g04020;Niben101Scf00905XLOC_015445	Serine carboxypeptidase	0.671913	-0.252457	0.122723	-0.794827	0.142453	-2.30134	1.13053	2.19201	0.379783
Niben101Scf03116g03004;Niben101Scf00757g00002	Serine carboxypeptidase	3.83617	2.27345	2.1989	3.41864	2.28933	1.96745	5.21822	4.56476	2.77845
Niben101Scf03963g02006	Serine carboxypeptidase	9.1931	9.19654	8.72028	8.48971	9.10849	9.15295	8.84849	9.72852	8.88026
Niben101Scf05890XLOC_061782	Serine carboxypeptidase	4.88518	4.25036	4.44463	4.2696	4.70494	4.55512	4.51855	4.93319	6.88
Niben101Scf05912XLOC_061852;Niben101Scf06621XLOC_065418;Niben101Scf01596g05002;Niben101Scf00153g00023	Serine carboxypeptidase	2.3783	1.8579	-0.447183	2.0816	2.0337	1.85046	2.73509	4.56789	2.23921
Niben101Scf05961XLOC_062223	Serine carboxypeptidase	8.34395	7.51959	8.95611	8.72824	7.70557	8.55876	9.15201	9.09889	10.0159
Niben101Scf06342XLOC_064009	Serine carboxypeptidase	7.91905	7.4586	7.51323	7.06779	8.0429	7.82527	7.92766	8.10137	8.58814
Niben101Scf10464XLOC_079035;Niben101Scf10464g00004.1	Serine carboxypeptidase	5.05658	4.66414	5.18025	4.65706	4.98573	5.04116	5.44817	5.2923	5.69027
Niben101Scf13448XLOC_083868	Serine carboxypeptidase	10.2882	9.49857	10.0927	9.72531	9.99623	9.6619	10.482	10.3041	10.2873
Nicotiana_denovo_assembly_Transcript_113987;Niben101Scf02803g04007	Serine carboxypeptidase	9.34934	8.84317	9.14129	8.56737	9.6341	9.36222	8.78508	8.5323	8.93803
Niben101Scf06252XLOC_063676	Serine carboxypeptidase S28	4.09616	3.29669	4.3792	3.51025	3.50352	4.55584	5.24319	5.51559	4.52409
Niben101Scf08273XLOC_072456	Serine carboxypeptidase S28	2.5033	2.24545	3.45161	3.00058	2.53601	3.09743	3.81931	2.97466	3.60486
Niben101Scf09075XLOC_075244;Niben101Scf04884g01012	Serine carboxypeptidase S28	8.71544	8.05121	8.34363	8.22099	8.50536	8.85786	8.15463	7.48211	7.26402
Niben101Scf03679g00004;Niben101Scf03679g00002;Niben101Scf04903g01012	Serine aminopeptidase, S33; alpha/beta hydrolase fold	8.42803	8.01791	8.41808	8.21606	8.02513	7.96221	8.90153	9.00539	9.10476
Niben101Scf01991g02011;Niben101Scf02381g04004;Niben101Ctg13514g00004	alpha/beta hydrolase fold; Alpha/beta hydrolase family	4.22065	3.37633	3.57122	4.08397	3.95829	3.22521	3.90258	4.53799	-1.91621
Niben101Scf00271XLOC_006791	alpha/beta hydrolase fold	6.26895	6.78598	6.86537	5.29077	7.03275	7.16981	7.06243	7.38157	7.07331
Niben101Scf08072XLOC_071678;Niben101Scf04730g01022;Niben101Scf04730g01002	alpha/beta hydrolase fold	0.38752	0.64938	0.71977	-0.24747	0.94704	1.13786	0.02413	1.10597	0.9636
Niben101Scf06866XLOC_066586;Niben101Scf06866XLOC_066584	Amidase	4.11147	3.91501	4.36499	3.62652	4.21792	4.09935	3.59937	3.66778	3.87834
Niben101Scf10434XLOC_078961;Niben101Scf07365XLOC_068805	Amidase	2.19917	2.25648	2.79196	1.22117	2.51649	2.77006	3.98392	3.60114	-0.777003
Niben101Scf12852XLOC_083084;Niben101Scf02486g08008	Domain of unknown function (DUF303)	6.73442	6.39927	6.81755	6.46084	6.89989	6.02628	7.49575	7.00578	6.74886
Niben101Scf21301XLOC_088841	Domain of unknown function (DUF303)	2.78646	2.25053	3.13383	-1.47298	2.8232	3.19675	3.91972	3.14295	3.71112
Niben101Scf01191g04002	GDSL-like Lipase/Acylhydrolase	7.38305	7.34094	8.32104	6.86931	7.82763	8.28186	7.81752	7.96572	9.2408
Niben101Scf01220g03014	GDSL-like Lipase/Acylhydrolase	8.83116	7.99589	8.83903	8.32901	8.25821	8.57468	8.32111	8.90715	8.08093
Niben101Scf01228g02002;Niben101Scf03309g00004	GDSL-like Lipase/Acylhydrolase	2.07096	1.92459	2.288	2.47045	2.12239	2.24694	2.63911	3.00194	-1.27335
Niben101Scf01670g02001;Niben101Scf01670XLOC_024723	GDSL-like Lipase/Acylhydrolase	4.75893	4.06031	4.0534	4.1368	4.71711	4.85826	4.55871	4.4677	4.24834
Niben101Scf01681g03007	GDSL-like Lipase/Acylhydrolase	2.77098	2.38761	2.54593	2.35801	2.92608	2.42865	4.05087	3.57704	0.335223
Niben101Scf01826g05013	GDSL-like Lipase/Acylhydrolase	6.60847	6.38564	7.08851	5.88215	6.58265	7.0932	6.60269	7.95962	7.83287
Niben101Scf03029g03002;Niben101Scf00465g03003	GDSL-like Lipase/Acylhydrolase	5.24516	5.32926	5.27959	4.69523	5.44151	5.32446	6.17146	6.38359	0.218023
Niben101Scf04015g02026;Niben101Scf00963g01021	GDSL-like Lipase/Acylhydrolase	4.42327	3.11857	3.55923	3.90749	3.31545	2.76	4.48958	4.81048	5.08844
Niben101Scf05124g00003;Niben101Scf00067g01010	GDSL-like Lipase/Acylhydrolase	7.76278	7.40054	7.52047	6.85066	7.06351	7.48244	7.77458	7.88005	8.12912
Niben101Scf06287XLOC_063841;Niben101Scf12470XLOC_082618	GDSL-like Lipase/Acylhydrolase	4.85229	4.80156	5.33836	4.04289	5.21215	5.43808	5.22695	5.1301	5.10406
Niben101Scf06909XLOC_066761;Niben101Scf06909XLOC_066758;Niben101Scf07466XLOC_069283	GDSL-like Lipase/Acylhydrolase	7.9672	6.74162	6.5837	7.28926	7.28889	6.83924	7.55355	7.65723	5.66653
Niben101Scf07812XLOC_070728;Niben101Scf04838g02009	GDSL-like Lipase/Acylhydrolase	9.18159	8.46649	8.87008	8.2505	8.75706	8.86936	8.98928	9.69287	8.24184
Niben101Scf08195XLOC_072193;Niben101Scf12205XLOC_082205	GDSL-like Lipase/Acylhydrolase	0.53821	0.07736	-2.9559	0.78052	0.70771	0.08243	1.29035	0.46345	1.40493
Niben101Scf08777XLOC_074457	GDSL-like Lipase/Acylhydrolase	2.32153	2.04917	3.16899	2.02856	3.03443	3.85803	3.46506	4.31944	2.45564
Niben101Scf09812XLOC_077399;Niben101Scf00752g03015;Niben101Scf00752g03014	GDSL-like Lipase/Acylhydrolase	5.3267	4.57637	5.47447	4.70613	5.02697	4.92796	5.96702	5.48717	7.10427
Niben101Scf09871XLOC_077564	GDSL-like Lipase/Acylhydrolase	5.63431	4.69897	5.44352	4.95097	5.5651	5.16011	6.42102	5.71732	6.76295
Niben101Scf12367XLOC_082460	GDSL-like Lipase/Acylhydrolase	1.98731	1.30792	2.91529	1.75461	1.87904	1.76102	1.74898	1.7542	2.47612
Niben101Scf12639XLOC_082822	GDSL-like Lipase/Acylhydrolase	6.62598	6.3443	6.43693	6.31678	6.73701	6.86316	6.83643	7.13523	6.63847
Niben101Scf01228g04007	GDSL/SGNH-like Acyl-Esterase family found in Pmr5 and Cas1p; PMR5 N terminal Domain	2.94022	2.22426	2.62091	1.94758	-0.412753	2.95017	2.6375	3.0662	2.96996
Niben101Scf08921XLOC_074843;Niben101Scf03309g05005;Niben101Scf06027XLOC_062483;Niben101Scf03309g04010	Lipase (class 3)	5.07881	5.51619	6.63066	5.05592	6.18118	6.82233	4.35006	5.25188	6.01616
Niben101Scf10353XLOC_078746	Lipase (class 3)	4.08227	3.77338	4.45972	3.81841	3.88513	3.71924	3.52979	3.87025	-1.35731
Niben101Scf05813XLOC_061330	Patatin-like phospholipase	2.3854	2.89882	3.49453	2.3495	3.07186	3.68517	3.72017	3.58795	2.94093
Niben101Scf06277XLOC_063768;Niben101Scf02849g06001;Niben101Scf07616XLOC_069897;Niben101Scf02195g06007	Patatin-like phospholipase	6.12012	5.35923	5.43628	5.11554	5.81345	5.76258	5.72998	6.15098	4.76378
Niben101Scf15467XLOC_085950	Patatin-like phospholipase	4.24107	5.18279	5.05337	3.60468	5.44409	5.78176	3.50867	3.42858	2.76845
Niben101Scf00672g03001	Pectinacetylesterase	3.31944	4.50119	-2.05329	-1.51228	4.46297	5.34424	4.01728	6.1659	5.09301
Niben101Scf01585g03006	Pectinacetylesterase	4.0875	3.21735	3.55462	3.32521	3.57108	3.98088	4.12513	3.81826	2.61779
Niben101Scf02119g00018;Niben101Scf07405XLOC_068994	Pectinacetylesterase	-1.0752	0.128043	0.556223	-0.876517	-0.635947	-0.843167	2.40532	2.96638	3.49404
Niben101Scf02714g07007;Niben101Scf09353XLOC_076030	Pectinacetylesterase	10.406	9.59473	10.4816	10.1145	8.45672	9.26012	10.7148	10.6464	11.5093
Niben101Scf04270g00001;Niben101Scf00595g07010	Pectinacetylesterase	2.20238	2.22605	1.94437	1.82647	3.04085	3.13472	3.29001	3.7331	3.41641
Niben101Scf07054XLOC_067522	Pectinacetylesterase	6.75004	5.69444	5.50934	5.95245	6.10388	5.99475	6.76077	6.85843	5.22462
Niben101Scf08565XLOC_073518;Niben101Scf10055XLOC_077976	Pectinacetylesterase	7.0986	6.15725	6.15167	6.50865	6.36162	6.43491	7.8291	8.16032	7.59948
Niben101Scf12852XLOC_083083;Niben101Scf02486g05002	Pectinacetylesterase	4.01053	3.32862	3.41943	3.56581	3.13946	2.47775	5.17144	4.94506	3.76883
Niben101Scf07712XLOC_070271	Serine hydrolase (FSH1)	4.04686	4.49895	4.59357	2.48183	4.95213	5.29775	4.98506	5.68187	3.28959
Niben101Scf08514XLOC_073268	Serine hydrolase (FSH1)	7.81211	7.92086	8.64165	6.94426	7.95947	8.15532	8.4129	8.05681	8.33285
Niben101Scf01171g03015;Niben101Scf07161XLOC_067921;Niben101Scf07161XLOC_067923;Niben101Scf07161XLOC_067924;Niben101Ctg14813g00001;Niben101Scf03488g02005	Serine hydroxymethyltransferase	2.41326	2.2734	1.94519	3.50059	2.49414	2.13597	2.37284	2.45617	2.00491

## Sheet: Fold-change PLCPs
Table S1
log2 fold change of 14 PLCPs compared to no-probe-control and normalised activity (% of Inhibition)
Values used for the heat map and bar chart (Figure 4A-B)
			log2 fold change compared to NPC				Normalised activity (EV = 100%)
Protein.IDs	PLCP subfamilies	Ttreatment	Rep1	Rep2	Rep3	Average	Rep1	Rep2	Rep3	Average	Stdev
Niben101Scf03514g00003	ALP.1	SlCYS8 in vivo	8.87047	6.7862	9.22018	8.29228	108.139	82.7299	112.402	101.09	16.0429
		SlCYS8 in vitro	7.39477	8.60067	8.48417	8.15987	90.1489	104.85	103.43	99.4762	8.1088
		EV	7.91166	8.05401	8.64284	8.20284	96.4503	98.1857	105.364	100	4.72573
Niben101Scf01445g00016.short.SP	ALP.2	SlCYS8 in vivo	5.87574	5.31495	6.42308	5.87125	99.6814	90.1676	108.967	99.6053	9.3999
		SlCYS8 in vitro	5.01247	6.23996	6.64898	5.96713	85.0361	105.86	112.799	101.232	14.4488
		EV	5.41781	5.6267	6.63905	5.89452	91.9127	95.4565	112.631	100	11.0813
Nbv5.1tr6236886	CTB3.1	SlCYS8 in vivo	9.7659	8.35233	7.27916	8.4658	129.31	110.593	96.383	112.095	16.5147
		SlCYS8 in vitro	7.42661	8.08522	7.74407	7.75197	98.3353	107.056	102.539	102.643	4.36125
		EV	8.20189	7.31009	7.14501	7.55233	108.601	96.7925	94.6067	100	7.52826
Niben101Scf02976g00007	CTB3.2	SlCYS8 in vivo	7.81973	6.58671	7.27822	7.22822	112.625	94.866	104.826	104.105	8.90124
		SlCYS8 in vitro	6.12799	7.37341	7.4622	6.98787	88.2592	106.197	107.475	100.644	10.7443
		EV	7.04476	6.55173	7.23303	6.94317	101.463	94.3622	104.175	100	5.06724
Niben101Scf03867g02046	CTB3.3	SlCYS8 in vivo	10.0651	9.1283	9.68826	9.62721	106.26	96.37	102.282	101.637	4.97617
		SlCYS8 in vitro	8.61415	10.005	10.6285	9.74922	90.942	105.625	112.208	102.925	10.8873
		EV	9.17407	9.67368	9.56867	9.47214	96.8532	102.128	101.019	100	2.78102
Niben101Scf01701g00013;Niben101Scf06228XLOC_063573	RD19.1	SlCYS8 in vivo	1.48365	0.752813	1.82938	1.35528	21.8445	11.084	26.9349	19.9545	8.09269
		SlCYS8 in vitro	2.13524	4.19978	3.94412	3.42638	31.4382	61.8354	58.0712	50.4483	16.5704
		EV	7.29929	6.48713	6.58919	6.79187	107.471	95.5132	97.0158	100	6.51354
Niben101Scf00973g01002	RD19.2	SlCYS8 in vivo	-1.14019	-1.18093	-1.25309	-1.1914	-16.3567	-16.9412	-17.9764	-17.0914	0.8202
		SlCYS8 in vitro	-0.534617	-0.810857	-0.0763867	-0.473953	-7.66943	-11.6323	-1.09582	-6.79918	5.32187
		EV	7.0766	7.1271	6.70853	6.97075	101.519	102.243	96.2384	100	3.27774
Niben101Scf09885XLOC_077597	RD21.1	SlCYS8 in vivo	2.60854	0.76027	3.55775	2.30885	29.7315	8.66537	40.5504	26.3157	16.2146
		SlCYS8 in vitro	4.37561	4.56529	4.6153	4.51873	49.8721	52.0341	52.6041	51.5034	1.4412
		EV	8.11329	9.26943	8.93825	8.77366	92.4733	105.651	101.876	100	6.78605
Niben101Scf12813XLOC_083046	RD21.2	SlCYS8 in vivo	3.96318	-1.71765	0.420567	0.888697	41.1283	-17.8251	4.36448	9.22255	29.7755
		SlCYS8 in vitro	4.45125	5.43034	5.60577	5.16245	46.1933	56.3539	58.1745	53.5739	6.45627
		EV	9.5259	9.34455	10.0379	9.63613	98.856	96.9741	104.17	100	3.73182
Niben101Scf04007g01012	RD21.3	SlCYS8 in vivo	3.62822	2.73337	4.22067	3.52742	37.1577	27.9933	43.2251	36.1254	7.66823
		SlCYS8 in vitro	4.94174	5.83194	6.02858	5.60076	50.6098	59.7266	61.7405	57.359	5.93103
		EV	9.32387	9.93174	10.0376	9.7644	95.4885	101.714	102.798	100	3.9445
Niben101Scf10490XLOC_079122	XBCP3.1	SlCYS8 in vivo	-0.391523	-0.435003	-0.525583	-0.450703	-8.17508	-9.08295	-10.9743	-9.41077	1.4281
		SlCYS8 in vitro	1.15782	1.44303	-0.675963	0.641627	24.1754	30.1307	-14.1142	13.3973	24.011
		EV	4.57374	4.21883	5.57513	4.78923	95.5005	88.0899	116.41	100	14.6863
Nicotiana_denovo_assembly_Transcript_127454	XBCP3.2	SlCYS8 in vivo	-0.518667	-0.561467	0.483163	-0.19899	-7.80467	-8.4487	7.27043	-2.99431	8.89536
		SlCYS8 in vitro	3.53152	4.19282	3.42742	3.71726	53.1408	63.0918	51.5744	55.9356	6.24668
		EV	6.37878	6.71638	6.84162	6.6456	95.9851	101.065	102.95	100	3.60241
Niben101Scf01701g07007	XBCP3.3	SlCYS8 in vivo	2.49208	2.40538	2.11586	2.33778	30.45	29.3906	25.853	28.5645	2.40721
		SlCYS8 in vitro	4.98523	5.66246	5.55813	5.40194	60.9129	69.1878	67.913	66.0046	4.45532
		EV	7.97904	8.40257	8.17096	8.18419	97.4933	102.668	99.8383	100	2.59127
Niben101Scf01369g00024;Niben101Scf00712g02010;Nicotiana_denovo_assembly_Transcript_214387	XCP1	SlCYS8 in vivo	-1.96284	-1.39901	-0.40401	-1.25529	-36.9469	-26.3338	-7.60475	-23.6285	14.857
		SlCYS8 in vitro	2.17544	3.39035	3.42713	2.99764	40.9487	63.8171	64.5094	56.4251	13.4074
		EV	5.17481	5.38265	5.38035	5.3126	97.4063	101.318	101.275	100	2.24632
